# Supplementary material for: Pairwise Measures of Causal Direction in the Epidemiology of Sleep Problems and Depression
Source: PLoS One. 2012 Nov 30;7(11):e50841. doi: 10.1371/journal.pone.0050841 (PMC3511346; doi:10.1371/journal.pone.0050841)
Supplement: Demos S1 — Examples of Computations and Data Sets. (ZIP) [file pone.0050841.s004.zip]

Archive with 11 entries (10 files):
- DataAndDemos/
- DataAndDemos/bcaBootfunc.m
- DataAndDemos/BDI2dataset.dat
- DataAndDemos/boot.m
- DataAndDemos/doGRM.r
- DataAndDemos/itemdataset.RData
- DataAndDemos/mBDIdataset.dat
- DataAndDemos/my_call_contrast.m
- DataAndDemos/README.txt
- DataAndDemos/SESdataset.dat
- DataAndDemos/simulation_demo.m
