# Supplementary material for: Pairwise Measures of Causal Direction in the Epidemiology of Sleep Problems and Depression
Source: PLoS One. 2012 Nov 30;7(11):e50841. doi: 10.1371/journal.pone.0050841 (PMC3511346; doi:10.1371/journal.pone.0050841)
Supplement: Demos S1 — Examples of Computations and Data Sets. (ZIP) [file pone.0050841.s004.zip › DataAndDemos/BDI2dataset.dat]

1.0000000e+00	0.0000000e+00	3.9000000e+01	2.7500000e+00	4.7368421e-01
2.0000000e+00	0.0000000e+00	3.9000000e+01	1.0000000e+00	1.0526316e-01
3.0000000e+00	0.0000000e+00	3.9000000e+01	1.7500000e+00	5.2631579e-02
7.0000000e+00	0.0000000e+00	3.9000000e+01	1.7500000e+00	0.0000000e+00
8.0000000e+00	0.0000000e+00	3.9000000e+01	1.0000000e+00	2.6315789e-01
9.0000000e+00	0.0000000e+00	3.9000000e+01	1.2500000e+00	5.2631579e-02
1.0000000e+01	0.0000000e+00	3.9000000e+01	1.7500000e+00	5.2631579e-02
1.1000000e+01	0.0000000e+00	3.9000000e+01	3.0000000e+00	1.5789474e-01
1.2000000e+01	0.0000000e+00	3.9000000e+01	1.0000000e+00	5.2631579e-02
1.3000000e+01	0.0000000e+00	4.2000000e+01	5.0000000e+00	1.4210526e+00
1.4000000e+01	0.0000000e+00	3.9000000e+01	1.2500000e+00	3.1578947e-01
1.5000000e+01	0.0000000e+00	4.2000000e+01	3.0000000e+00	6.8421053e-01
1.6000000e+01	0.0000000e+00	4.2000000e+01	1.7500000e+00	5.2631579e-02
1.7000000e+01	0.0000000e+00	4.2000000e+01	2.7500000e+00	7.8947368e-01
1.9000000e+01	0.0000000e+00	4.2000000e+01	2.0000000e+00	5.2631579e-02
2.0000000e+01	0.0000000e+00	4.2000000e+01	1.5000000e+00	5.2631579e-02
2.4000000e+01	0.0000000e+00	3.9000000e+01	3.7500000e+00	3.1578947e-01
2.5000000e+01	0.0000000e+00	3.9000000e+01	2.0000000e+00	1.0526316e-01
2.6000000e+01	0.0000000e+00	3.9000000e+01	4.2500000e+00	1.2105263e+00
3.1000000e+01	0.0000000e+00	4.2000000e+01	1.5000000e+00	2.1052632e-01
3.2000000e+01	0.0000000e+00	4.2000000e+01	4.2500000e+00	4.2105263e-01
3.5000000e+01	0.0000000e+00	4.2000000e+01	3.5000000e+00	1.0526316e-01
3.6000000e+01	0.0000000e+00	3.9000000e+01	2.0000000e+00	2.1052632e-01
3.7000000e+01	0.0000000e+00	3.3000000e+01	3.7500000e+00	2.6315789e-01
3.8000000e+01	0.0000000e+00	3.3000000e+01	1.0000000e+00	5.2631579e-02
3.9000000e+01	0.0000000e+00	3.3000000e+01	1.5000000e+00	0.0000000e+00
4.1000000e+01	0.0000000e+00	4.2000000e+01	3.7500000e+00	1.5789474e-01
4.2000000e+01	0.0000000e+00	3.3000000e+01	3.5000000e+00	9.4736842e-01
4.3000000e+01	0.0000000e+00	3.3000000e+01	1.7500000e+00	1.0526316e-01
4.4000000e+01	0.0000000e+00	3.3000000e+01	2.0000000e+00	7.3684211e-01
4.6000000e+01	0.0000000e+00	3.3000000e+01	3.7500000e+00	1.5789474e-01
4.7000000e+01	0.0000000e+00	3.3000000e+01	1.7500000e+00	1.0526316e-01
4.8000000e+01	0.0000000e+00	3.3000000e+01	3.5000000e+00	3.6842105e-01
5.2000000e+01	0.0000000e+00	4.2000000e+01	2.7500000e+00	2.1052632e-01
5.6000000e+01	0.0000000e+00	3.6000000e+01	3.0000000e+00	2.6315789e-01
5.7000000e+01	0.0000000e+00	3.3000000e+01	2.2500000e+00	1.5789474e-01
5.8000000e+01	0.0000000e+00	3.3000000e+01	3.2500000e+00	5.2631579e-02
6.5000000e+01	0.0000000e+00	3.3000000e+01	1.5000000e+00	2.1052632e-01
6.6000000e+01	0.0000000e+00	3.6000000e+01	2.0000000e+00	1.5789474e-01
6.7000000e+01	0.0000000e+00	3.6000000e+01	2.7500000e+00	2.6315789e-01
6.8000000e+01	0.0000000e+00	3.6000000e+01	2.2500000e+00	5.7894737e-01
7.1000000e+01	0.0000000e+00	3.6000000e+01	4.2500000e+00	7.3684211e-01
7.2000000e+01	0.0000000e+00	3.0000000e+01	4.2500000e+00	4.2105263e-01
7.3000000e+01	0.0000000e+00	3.0000000e+01	2.0000000e+00	1.5789474e-01
7.4000000e+01	0.0000000e+00	3.0000000e+01	3.0000000e+00	1.5789474e-01
7.8000000e+01	0.0000000e+00	3.0000000e+01	1.5000000e+00	5.2631579e-02
7.9000000e+01	0.0000000e+00	3.0000000e+01	2.5000000e+00	1.0526316e-01
8.2000000e+01	0.0000000e+00	4.5000000e+01	3.7500000e+00	1.5789474e-01
8.5000000e+01	0.0000000e+00	4.5000000e+01	4.0000000e+00	1.0526316e-01
8.6000000e+01	0.0000000e+00	4.5000000e+01	3.2500000e+00	1.0526316e-01
8.8000000e+01	0.0000000e+00	4.5000000e+01	3.2500000e+00	3.6842105e-01
8.9000000e+01	0.0000000e+00	4.5000000e+01	4.0000000e+00	3.1578947e-01
9.3000000e+01	0.0000000e+00	3.0000000e+01	2.2500000e+00	5.2631579e-02
9.6000000e+01	0.0000000e+00	3.0000000e+01	2.7500000e+00	5.7894737e-01
9.7000000e+01	0.0000000e+00	4.5000000e+01	2.0000000e+00	2.1052632e-01
9.8000000e+01	0.0000000e+00	3.0000000e+01	2.0000000e+00	8.9473684e-01
9.9000000e+01	0.0000000e+00	3.0000000e+01	4.0000000e+00	5.7894737e-01
1.0300000e+02	0.0000000e+00	4.5000000e+01	1.5000000e+00	1.5789474e-01
1.0500000e+02	0.0000000e+00	4.5000000e+01	3.0000000e+00	4.2105263e-01
1.0800000e+02	0.0000000e+00	3.0000000e+01	1.7500000e+00	0.0000000e+00
1.0900000e+02	0.0000000e+00	3.0000000e+01	1.5000000e+00	7.3684211e-01
1.1000000e+02	0.0000000e+00	3.0000000e+01	2.7500000e+00	0.0000000e+00
1.1200000e+02	0.0000000e+00	3.0000000e+01	1.0000000e+00	0.0000000e+00
1.1300000e+02	0.0000000e+00	3.0000000e+01	2.0000000e+00	5.2631579e-02
1.1400000e+02	1.0000000e+00	3.9000000e+01	1.2500000e+00	2.6315789e-01
1.1700000e+02	1.0000000e+00	3.9000000e+01	1.7500000e+00	5.2631579e-02
1.1800000e+02	0.0000000e+00	3.0000000e+01	4.7500000e+00	1.5789474e-01
1.2000000e+02	1.0000000e+00	3.9000000e+01	1.7500000e+00	0.0000000e+00
1.2100000e+02	1.0000000e+00	3.9000000e+01	1.2500000e+00	0.0000000e+00
1.2500000e+02	0.0000000e+00	4.2000000e+01	1.2500000e+00	1.0526316e-01
1.2900000e+02	0.0000000e+00	3.6000000e+01	2.2500000e+00	5.2631579e-01
1.3000000e+02	0.0000000e+00	3.6000000e+01	2.5000000e+00	1.0526316e-01
1.3100000e+02	0.0000000e+00	3.6000000e+01	2.2500000e+00	0.0000000e+00
1.3900000e+02	0.0000000e+00	3.6000000e+01	3.0000000e+00	1.5789474e-01
1.4100000e+02	0.0000000e+00	3.6000000e+01	3.2500000e+00	7.3684211e-01
1.4200000e+02	0.0000000e+00	3.6000000e+01	1.5000000e+00	3.1578947e-01
1.4300000e+02	0.0000000e+00	3.6000000e+01	1.0000000e+00	1.0526316e-01
1.4500000e+02	0.0000000e+00	3.6000000e+01	3.5000000e+00	2.1052632e-01
1.4600000e+02	0.0000000e+00	3.6000000e+01	3.0000000e+00	1.0526316e-01
1.4700000e+02	1.0000000e+00	3.9000000e+01	3.0000000e+00	0.0000000e+00
1.5000000e+02	1.0000000e+00	3.0000000e+01	1.5000000e+00	0.0000000e+00
1.5900000e+02	1.0000000e+00	3.9000000e+01	5.0000000e+00	2.1052632e-01
1.6400000e+02	1.0000000e+00	3.9000000e+01	1.7500000e+00	0.0000000e+00
1.6500000e+02	1.0000000e+00	3.9000000e+01	4.5000000e+00	8.4210526e-01
1.6700000e+02	1.0000000e+00	3.9000000e+01	3.2500000e+00	0.0000000e+00
1.6800000e+02	1.0000000e+00	3.9000000e+01	3.7500000e+00	1.0526316e+00
1.7600000e+02	1.0000000e+00	4.2000000e+01	4.0000000e+00	8.9473684e-01
1.7900000e+02	1.0000000e+00	4.5000000e+01	1.2500000e+00	0.0000000e+00
1.8200000e+02	1.0000000e+00	4.5000000e+01	1.2500000e+00	0.0000000e+00
1.8300000e+02	1.0000000e+00	3.0000000e+01	1.0000000e+00	0.0000000e+00
1.8600000e+02	1.0000000e+00	4.5000000e+01	3.0000000e+00	2.1052632e-01
1.8800000e+02	1.0000000e+00	3.0000000e+01	1.5000000e+00	8.4210526e-01
1.9600000e+02	1.0000000e+00	4.2000000e+01	4.0000000e+00	7.3684211e-01
1.9700000e+02	1.0000000e+00	4.2000000e+01	1.0000000e+00	5.2631579e-02
2.0100000e+02	1.0000000e+00	4.2000000e+01	3.5000000e+00	5.2631579e-01
2.0500000e+02	1.0000000e+00	4.2000000e+01	1.0000000e+00	0.0000000e+00
2.0700000e+02	1.0000000e+00	3.3000000e+01	1.5000000e+00	0.0000000e+00
2.0900000e+02	1.0000000e+00	3.3000000e+01	3.0000000e+00	0.0000000e+00
2.1900000e+02	1.0000000e+00	3.3000000e+01	2.2500000e+00	0.0000000e+00
2.2300000e+02	1.0000000e+00	4.5000000e+01	2.0000000e+00	2.6315789e-01
2.2700000e+02	1.0000000e+00	3.3000000e+01	3.5000000e+00	3.1578947e-01
2.2800000e+02	1.0000000e+00	3.3000000e+01	1.7500000e+00	1.0526316e-01
2.3000000e+02	1.0000000e+00	3.3000000e+01	1.2500000e+00	1.5789474e-01
2.3300000e+02	1.0000000e+00	3.3000000e+01	3.0000000e+00	3.6842105e-01
2.3400000e+02	1.0000000e+00	3.6000000e+01	2.5000000e+00	0.0000000e+00
2.3500000e+02	1.0000000e+00	3.3000000e+01	1.0000000e+00	0.0000000e+00
2.3800000e+02	1.0000000e+00	4.2000000e+01	3.2500000e+00	7.8947368e-01
2.4000000e+02	1.0000000e+00	3.6000000e+01	1.2500000e+00	3.1578947e-01
2.4100000e+02	1.0000000e+00	3.3000000e+01	1.0000000e+00	5.2631579e-01
2.4300000e+02	1.0000000e+00	4.2000000e+01	2.0000000e+00	0.0000000e+00
2.4400000e+02	1.0000000e+00	4.2000000e+01	1.7500000e+00	5.2631579e-02
2.4500000e+02	0.0000000e+00	3.3000000e+01	2.5000000e+00	4.2105263e-01
2.4800000e+02	1.0000000e+00	3.6000000e+01	1.5000000e+00	4.7368421e-01
2.4900000e+02	1.0000000e+00	3.6000000e+01	1.7500000e+00	1.0526316e-01
2.5200000e+02	1.0000000e+00	3.6000000e+01	1.7500000e+00	0.0000000e+00
2.5400000e+02	1.0000000e+00	3.6000000e+01	1.5000000e+00	5.2631579e-02
2.5800000e+02	1.0000000e+00	3.6000000e+01	3.2500000e+00	2.6315789e-01
2.5900000e+02	1.0000000e+00	3.6000000e+01	2.0000000e+00	1.5789474e-01
2.6000000e+02	1.0000000e+00	3.6000000e+01	3.2500000e+00	1.0526316e-01
2.6200000e+02	1.0000000e+00	3.6000000e+01	2.2500000e+00	0.0000000e+00
2.6300000e+02	1.0000000e+00	3.6000000e+01	1.0000000e+00	5.2631579e-02
2.6400000e+02	1.0000000e+00	3.6000000e+01	1.2500000e+00	0.0000000e+00
2.6800000e+02	1.0000000e+00	4.5000000e+01	1.0000000e+00	1.0526316e-01
2.7200000e+02	0.0000000e+00	4.5000000e+01	1.0000000e+00	0.0000000e+00
2.7300000e+02	1.0000000e+00	4.5000000e+01	1.0000000e+00	2.6315789e-01
2.7400000e+02	0.0000000e+00	3.3000000e+01	3.5000000e+00	1.5789474e-01
2.7500000e+02	0.0000000e+00	3.9000000e+01	1.0000000e+00	0.0000000e+00
2.7900000e+02	0.0000000e+00	3.3000000e+01	3.0000000e+00	0.0000000e+00
2.8000000e+02	0.0000000e+00	3.6000000e+01	1.2500000e+00	1.5789474e-01
2.8100000e+02	0.0000000e+00	3.6000000e+01	2.0000000e+00	2.6315789e-01
2.8200000e+02	0.0000000e+00	3.6000000e+01	1.2500000e+00	1.0526316e-01
2.8300000e+02	0.0000000e+00	3.6000000e+01	1.0000000e+00	5.2631579e-02
2.8700000e+02	0.0000000e+00	3.9000000e+01	3.2500000e+00	1.0526316e-01
2.8900000e+02	0.0000000e+00	3.9000000e+01	1.5000000e+00	5.2631579e-02
2.9000000e+02	0.0000000e+00	3.9000000e+01	1.2500000e+00	1.5789474e-01
2.9100000e+02	0.0000000e+00	3.9000000e+01	1.7500000e+00	1.0526316e-01
2.9200000e+02	0.0000000e+00	3.9000000e+01	4.5000000e+00	1.3684211e+00
2.9500000e+02	0.0000000e+00	3.9000000e+01	1.2500000e+00	0.0000000e+00
2.9800000e+02	0.0000000e+00	3.9000000e+01	1.7500000e+00	0.0000000e+00
2.9900000e+02	0.0000000e+00	3.9000000e+01	3.2500000e+00	2.1052632e-01
3.0000000e+02	0.0000000e+00	3.9000000e+01	2.7500000e+00	5.2631579e-01
3.0200000e+02	0.0000000e+00	3.3000000e+01	2.2500000e+00	0.0000000e+00
3.0600000e+02	0.0000000e+00	3.3000000e+01	5.0000000e+00	8.4210526e-01
3.0700000e+02	0.0000000e+00	3.3000000e+01	1.7500000e+00	1.5789474e-01
3.0800000e+02	0.0000000e+00	3.3000000e+01	3.7500000e+00	4.2105263e-01
3.0900000e+02	0.0000000e+00	3.6000000e+01	1.2500000e+00	0.0000000e+00
3.1000000e+02	0.0000000e+00	3.3000000e+01	2.0000000e+00	2.6315789e-01
3.1100000e+02	0.0000000e+00	3.3000000e+01	1.5000000e+00	0.0000000e+00
3.1200000e+02	0.0000000e+00	3.6000000e+01	1.5000000e+00	1.5789474e-01
3.1400000e+02	0.0000000e+00	4.2000000e+01	4.0000000e+00	2.1052632e-01
3.1600000e+02	0.0000000e+00	3.0000000e+01	1.0000000e+00	1.0526316e-01
3.1700000e+02	0.0000000e+00	3.0000000e+01	2.0000000e+00	6.3157895e-01
3.1800000e+02	0.0000000e+00	3.3000000e+01	3.2500000e+00	6.8421053e-01
3.2000000e+02	0.0000000e+00	3.3000000e+01	3.0000000e+00	5.2631579e-02
3.2100000e+02	0.0000000e+00	3.0000000e+01	4.5000000e+00	7.3684211e-01
3.2400000e+02	0.0000000e+00	4.5000000e+01	1.5000000e+00	0.0000000e+00
3.2800000e+02	0.0000000e+00	4.5000000e+01	1.0000000e+00	0.0000000e+00
3.2900000e+02	0.0000000e+00	4.5000000e+01	3.2500000e+00	5.2631579e-02
3.3200000e+02	0.0000000e+00	4.5000000e+01	1.0000000e+00	0.0000000e+00
3.3400000e+02	0.0000000e+00	4.5000000e+01	1.2500000e+00	5.2631579e-02
3.3600000e+02	0.0000000e+00	4.5000000e+01	2.5000000e+00	5.2631579e-02
3.3700000e+02	0.0000000e+00	4.2000000e+01	2.0000000e+00	0.0000000e+00
3.3800000e+02	0.0000000e+00	3.0000000e+01	1.2500000e+00	5.2631579e-02
3.3900000e+02	0.0000000e+00	4.2000000e+01	4.2500000e+00	1.5789474e-01
3.4000000e+02	0.0000000e+00	4.2000000e+01	1.7500000e+00	3.6842105e-01
3.4100000e+02	0.0000000e+00	3.0000000e+01	2.5000000e+00	5.7894737e-01
3.4500000e+02	0.0000000e+00	4.2000000e+01	2.2500000e+00	0.0000000e+00
3.4700000e+02	0.0000000e+00	4.2000000e+01	2.0000000e+00	0.0000000e+00
3.4800000e+02	1.0000000e+00	4.5000000e+01	3.0000000e+00	5.2631579e-02
3.4900000e+02	1.0000000e+00	4.5000000e+01	1.0000000e+00	1.0526316e-01
3.5000000e+02	0.0000000e+00	4.2000000e+01	1.0000000e+00	3.1578947e-01
3.5100000e+02	0.0000000e+00	4.2000000e+01	5.5000000e+00	1.2631579e+00
3.5300000e+02	1.0000000e+00	4.5000000e+01	1.0000000e+00	5.2631579e-02
3.5400000e+02	1.0000000e+00	4.5000000e+01	1.0000000e+00	1.0526316e-01
3.5600000e+02	1.0000000e+00	4.5000000e+01	1.0000000e+00	1.0526316e-01
3.5700000e+02	1.0000000e+00	3.0000000e+01	1.7500000e+00	3.1578947e-01
3.5900000e+02	1.0000000e+00	3.0000000e+01	2.5000000e+00	0.0000000e+00
3.6200000e+02	1.0000000e+00	3.0000000e+01	1.2500000e+00	7.3684211e-01
3.6400000e+02	1.0000000e+00	3.0000000e+01	2.7500000e+00	0.0000000e+00
3.6500000e+02	1.0000000e+00	3.0000000e+01	1.0000000e+00	0.0000000e+00
3.6600000e+02	1.0000000e+00	4.2000000e+01	1.2500000e+00	5.2631579e-02
3.7000000e+02	1.0000000e+00	4.2000000e+01	3.0000000e+00	1.5789474e-01
3.7300000e+02	1.0000000e+00	4.2000000e+01	1.0000000e+00	5.2631579e-02
3.7500000e+02	1.0000000e+00	4.2000000e+01	1.5000000e+00	5.2631579e-02
3.8900000e+02	1.0000000e+00	3.9000000e+01	3.2500000e+00	3.6842105e-01
3.9100000e+02	1.0000000e+00	3.9000000e+01	1.7500000e+00	1.5789474e-01
3.9200000e+02	1.0000000e+00	3.9000000e+01	1.2500000e+00	0.0000000e+00
3.9600000e+02	1.0000000e+00	3.9000000e+01	1.0000000e+00	5.2631579e-02
4.0000000e+02	1.0000000e+00	3.3000000e+01	1.2500000e+00	1.0526316e-01
4.0400000e+02	1.0000000e+00	3.3000000e+01	3.0000000e+00	2.1052632e-01
4.0700000e+02	1.0000000e+00	3.3000000e+01	1.7500000e+00	0.0000000e+00
4.0800000e+02	1.0000000e+00	3.3000000e+01	1.0000000e+00	0.0000000e+00
4.1300000e+02	1.0000000e+00	3.9000000e+01	2.0000000e+00	1.0526316e-01
4.1700000e+02	1.0000000e+00	3.6000000e+01	1.2500000e+00	0.0000000e+00
4.1800000e+02	1.0000000e+00	3.6000000e+01	2.7500000e+00	0.0000000e+00
4.2000000e+02	1.0000000e+00	3.6000000e+01	1.5000000e+00	5.2631579e-02
4.2300000e+02	1.0000000e+00	3.6000000e+01	2.0000000e+00	0.0000000e+00
4.2700000e+02	1.0000000e+00	3.6000000e+01	1.5000000e+00	0.0000000e+00
4.2800000e+02	1.0000000e+00	3.6000000e+01	3.7500000e+00	1.5789474e-01
4.2900000e+02	1.0000000e+00	3.6000000e+01	2.2500000e+00	1.5789474e-01
4.3200000e+02	0.0000000e+00	3.6000000e+01	1.7500000e+00	6.3157895e-01
4.3400000e+02	0.0000000e+00	3.0000000e+01	1.5000000e+00	2.6315789e-01
4.3600000e+02	0.0000000e+00	3.6000000e+01	5.2500000e+00	1.5789474e-01
4.3800000e+02	0.0000000e+00	3.6000000e+01	4.2500000e+00	3.1578947e-01
4.4200000e+02	0.0000000e+00	3.9000000e+01	3.5000000e+00	1.0526316e-01
4.4500000e+02	0.0000000e+00	3.9000000e+01	1.2500000e+00	5.2631579e-02
4.4600000e+02	0.0000000e+00	3.9000000e+01	1.0000000e+00	1.5789474e-01
4.4700000e+02	0.0000000e+00	3.9000000e+01	3.0000000e+00	1.1052632e+00
4.4800000e+02	0.0000000e+00	3.9000000e+01	1.7500000e+00	3.6842105e-01
4.4900000e+02	0.0000000e+00	3.9000000e+01	3.2500000e+00	0.0000000e+00
4.5000000e+02	0.0000000e+00	3.9000000e+01	1.0000000e+00	0.0000000e+00
4.5200000e+02	0.0000000e+00	3.9000000e+01	2.0000000e+00	1.5789474e-01
4.5300000e+02	0.0000000e+00	3.3000000e+01	3.7500000e+00	1.0526316e+00
4.5400000e+02	0.0000000e+00	3.3000000e+01	1.7500000e+00	9.4736842e-01
4.5600000e+02	0.0000000e+00	3.3000000e+01	2.7500000e+00	4.2105263e-01
4.5800000e+02	0.0000000e+00	3.3000000e+01	2.0000000e+00	5.2631579e-02
4.5900000e+02	0.0000000e+00	3.3000000e+01	2.7500000e+00	1.0526316e-01
4.6000000e+02	0.0000000e+00	3.3000000e+01	2.7500000e+00	1.0526316e-01
4.6100000e+02	0.0000000e+00	3.0000000e+01	1.7500000e+00	0.0000000e+00
4.6200000e+02	1.0000000e+00	3.3000000e+01	3.5000000e+00	2.1052632e-01
4.6300000e+02	0.0000000e+00	3.3000000e+01	1.5000000e+00	3.1578947e-01
4.6400000e+02	0.0000000e+00	3.3000000e+01	2.5000000e+00	6.3157895e-01
4.6600000e+02	0.0000000e+00	3.3000000e+01	1.0000000e+00	5.2631579e-02
4.6800000e+02	0.0000000e+00	3.3000000e+01	2.7500000e+00	0.0000000e+00
4.6900000e+02	0.0000000e+00	3.6000000e+01	1.5000000e+00	2.1052632e-01
4.7200000e+02	0.0000000e+00	3.6000000e+01	1.2500000e+00	0.0000000e+00
4.7300000e+02	0.0000000e+00	3.6000000e+01	2.2500000e+00	1.2105263e+00
4.7500000e+02	0.0000000e+00	4.2000000e+01	2.2500000e+00	1.5789474e-01
4.7600000e+02	0.0000000e+00	4.2000000e+01	2.2500000e+00	5.2631579e-02
4.8100000e+02	1.0000000e+00	3.6000000e+01	2.0000000e+00	1.0526316e-01
4.8200000e+02	0.0000000e+00	3.0000000e+01	1.5000000e+00	3.1578947e-01
4.8600000e+02	0.0000000e+00	3.0000000e+01	1.5000000e+00	4.7368421e-01
4.8700000e+02	0.0000000e+00	3.0000000e+01	3.0000000e+00	5.2631579e-02
4.8900000e+02	0.0000000e+00	4.5000000e+01	2.5000000e+00	0.0000000e+00
4.9100000e+02	0.0000000e+00	4.5000000e+01	1.0000000e+00	0.0000000e+00
4.9200000e+02	0.0000000e+00	4.5000000e+01	1.2500000e+00	5.2631579e-02
4.9300000e+02	0.0000000e+00	4.5000000e+01	3.5000000e+00	1.5789474e-01
4.9400000e+02	0.0000000e+00	4.5000000e+01	1.2500000e+00	1.5789474e-01
4.9500000e+02	0.0000000e+00	3.0000000e+01	1.2500000e+00	0.0000000e+00
4.9700000e+02	0.0000000e+00	3.0000000e+01	4.7500000e+00	4.2105263e-01
4.9800000e+02	0.0000000e+00	3.0000000e+01	3.2500000e+00	3.1578947e-01
4.9900000e+02	0.0000000e+00	4.2000000e+01	3.0000000e+00	2.6315789e-01
5.0100000e+02	0.0000000e+00	4.2000000e+01	2.0000000e+00	3.6842105e-01
5.0200000e+02	0.0000000e+00	4.2000000e+01	3.0000000e+00	2.6315789e-01
5.0400000e+02	0.0000000e+00	4.2000000e+01	2.2500000e+00	4.2105263e-01
5.1000000e+02	1.0000000e+00	4.5000000e+01	1.7500000e+00	0.0000000e+00
5.1200000e+02	1.0000000e+00	3.0000000e+01	4.7500000e+00	5.2631579e-01
5.1300000e+02	1.0000000e+00	3.0000000e+01	1.7500000e+00	1.0526316e-01
5.1400000e+02	1.0000000e+00	3.0000000e+01	1.0000000e+00	1.5789474e-01
5.1600000e+02	1.0000000e+00	3.0000000e+01	1.2500000e+00	0.0000000e+00
5.1800000e+02	1.0000000e+00	3.0000000e+01	1.5000000e+00	0.0000000e+00
5.2000000e+02	1.0000000e+00	3.0000000e+01	1.7500000e+00	0.0000000e+00
5.2300000e+02	1.0000000e+00	4.2000000e+01	2.0000000e+00	7.8947368e-01
5.2600000e+02	1.0000000e+00	4.2000000e+01	1.5000000e+00	0.0000000e+00
5.2800000e+02	1.0000000e+00	4.2000000e+01	1.0000000e+00	1.5789474e-01
5.2900000e+02	1.0000000e+00	4.2000000e+01	1.2500000e+00	0.0000000e+00
5.3000000e+02	1.0000000e+00	4.2000000e+01	1.0000000e+00	0.0000000e+00
5.3100000e+02	1.0000000e+00	4.2000000e+01	3.0000000e+00	2.1052632e-01
5.3500000e+02	1.0000000e+00	3.0000000e+01	1.5000000e+00	0.0000000e+00
5.3700000e+02	1.0000000e+00	3.9000000e+01	1.0000000e+00	4.7368421e-01
5.4100000e+02	1.0000000e+00	3.9000000e+01	2.2500000e+00	0.0000000e+00
5.4200000e+02	1.0000000e+00	3.9000000e+01	3.2500000e+00	3.6842105e-01
5.4700000e+02	1.0000000e+00	3.0000000e+01	1.7500000e+00	0.0000000e+00
5.4800000e+02	1.0000000e+00	3.9000000e+01	2.0000000e+00	0.0000000e+00
5.5200000e+02	1.0000000e+00	4.5000000e+01	2.5000000e+00	1.8947368e+00
5.5600000e+02	1.0000000e+00	3.3000000e+01	2.0000000e+00	0.0000000e+00
5.5900000e+02	1.0000000e+00	3.3000000e+01	3.0000000e+00	2.6315789e-01
5.6100000e+02	1.0000000e+00	3.3000000e+01	1.7500000e+00	0.0000000e+00
5.6700000e+02	1.0000000e+00	3.3000000e+01	1.0000000e+00	0.0000000e+00
5.7000000e+02	1.0000000e+00	3.6000000e+01	3.0000000e+00	5.2631579e-02
5.7100000e+02	1.0000000e+00	3.6000000e+01	2.7500000e+00	5.2631579e-02
5.7300000e+02	1.0000000e+00	3.0000000e+01	1.5000000e+00	2.1052632e-01
5.7600000e+02	1.0000000e+00	3.6000000e+01	1.7500000e+00	0.0000000e+00
5.8000000e+02	1.0000000e+00	3.6000000e+01	1.5000000e+00	3.1578947e-01
5.8100000e+02	1.0000000e+00	3.6000000e+01	2.0000000e+00	6.3157895e-01
5.8200000e+02	1.0000000e+00	3.6000000e+01	1.7500000e+00	0.0000000e+00
5.8300000e+02	0.0000000e+00	3.3000000e+01	1.2500000e+00	3.1578947e-01
5.9000000e+02	0.0000000e+00	3.3000000e+01	1.2500000e+00	1.0526316e-01
5.9200000e+02	0.0000000e+00	3.0000000e+01	1.0000000e+00	5.2631579e-02
7.2100000e+02	0.0000000e+00	3.9000000e+01	1.7500000e+00	3.6842105e-01
7.2200000e+02	0.0000000e+00	3.9000000e+01	1.2500000e+00	1.0526316e-01
7.2400000e+02	0.0000000e+00	4.5000000e+01	1.7500000e+00	2.1052632e-01
7.2500000e+02	0.0000000e+00	3.0000000e+01	3.7500000e+00	3.1578947e-01
7.2700000e+02	1.0000000e+00	4.2000000e+01	2.0000000e+00	1.5789474e-01
7.2800000e+02	0.0000000e+00	3.0000000e+01	3.5000000e+00	8.9473684e-01
7.3000000e+02	0.0000000e+00	3.0000000e+01	2.0000000e+00	0.0000000e+00
7.3100000e+02	1.0000000e+00	3.3000000e+01	1.2500000e+00	0.0000000e+00
7.3200000e+02	1.0000000e+00	4.2000000e+01	3.7500000e+00	3.1578947e-01
7.3800000e+02	1.0000000e+00	4.2000000e+01	1.0000000e+00	0.0000000e+00
7.4100000e+02	1.0000000e+00	4.2000000e+01	4.2500000e+00	8.4210526e-01
7.4600000e+02	1.0000000e+00	3.6000000e+01	1.0000000e+00	5.2631579e-02
7.4700000e+02	0.0000000e+00	3.3000000e+01	1.5000000e+00	5.2631579e-02
7.4800000e+02	1.0000000e+00	3.3000000e+01	3.2500000e+00	7.3684211e-01
7.5200000e+02	0.0000000e+00	3.0000000e+01	1.2500000e+00	0.0000000e+00
7.5600000e+02	1.0000000e+00	3.9000000e+01	1.0000000e+00	1.0526316e-01
7.5900000e+02	0.0000000e+00	3.0000000e+01	2.0000000e+00	0.0000000e+00
7.6000000e+02	0.0000000e+00	3.3000000e+01	1.7500000e+00	5.2631579e-02
7.6100000e+02	0.0000000e+00	3.3000000e+01	1.5000000e+00	0.0000000e+00
7.6200000e+02	0.0000000e+00	3.3000000e+01	3.2500000e+00	3.1578947e-01
7.6300000e+02	0.0000000e+00	3.3000000e+01	3.0000000e+00	1.5789474e-01
7.6400000e+02	1.0000000e+00	3.9000000e+01	2.5000000e+00	5.2631579e-02
7.6500000e+02	1.0000000e+00	3.9000000e+01	1.5000000e+00	0.0000000e+00
7.6700000e+02	1.0000000e+00	3.9000000e+01	2.2500000e+00	5.2631579e-02
7.6800000e+02	1.0000000e+00	4.2000000e+01	2.2500000e+00	5.2631579e-02
7.7000000e+02	1.0000000e+00	4.5000000e+01	1.0000000e+00	0.0000000e+00
7.7200000e+02	1.0000000e+00	4.5000000e+01	1.7500000e+00	1.0526316e-01
7.7300000e+02	1.0000000e+00	3.0000000e+01	2.2500000e+00	5.2631579e-01
7.7500000e+02	1.0000000e+00	4.5000000e+01	1.5000000e+00	0.0000000e+00
7.7600000e+02	1.0000000e+00	3.0000000e+01	1.0000000e+00	5.2631579e-02
7.7800000e+02	1.0000000e+00	4.5000000e+01	4.7500000e+00	2.1052632e-01
7.8500000e+02	0.0000000e+00	3.9000000e+01	2.7500000e+00	6.3157895e-01
7.8600000e+02	0.0000000e+00	3.3000000e+01	1.0000000e+00	2.6315789e-01
7.8700000e+02	0.0000000e+00	3.9000000e+01	4.7500000e+00	6.3157895e-01
7.9000000e+02	0.0000000e+00	4.2000000e+01	2.7500000e+00	3.6842105e-01
7.9500000e+02	0.0000000e+00	3.9000000e+01	2.7500000e+00	1.0526316e-01
7.9700000e+02	0.0000000e+00	3.3000000e+01	1.5000000e+00	1.5789474e-01
7.9800000e+02	0.0000000e+00	3.3000000e+01	2.0000000e+00	0.0000000e+00
7.9900000e+02	0.0000000e+00	3.9000000e+01	3.5000000e+00	5.2631579e-02
2.0010000e+03	0.0000000e+00	4.5000000e+01	2.2500000e+00	1.0526316e-01
2.0020000e+03	0.0000000e+00	4.5000000e+01	6.0000000e+00	9.4736842e-01
2.0030000e+03	0.0000000e+00	4.5000000e+01	2.7500000e+00	2.1052632e-01
2.0040000e+03	0.0000000e+00	4.5000000e+01	1.5000000e+00	1.0526316e-01
2.0050000e+03	0.0000000e+00	4.5000000e+01	1.5000000e+00	5.2631579e-02
2.0080000e+03	0.0000000e+00	4.5000000e+01	1.2500000e+00	5.2631579e-02
2.0120000e+03	0.0000000e+00	4.2000000e+01	2.5000000e+00	1.0526316e-01
2.0130000e+03	0.0000000e+00	4.2000000e+01	1.5000000e+00	0.0000000e+00
2.0140000e+03	0.0000000e+00	4.2000000e+01	2.2500000e+00	0.0000000e+00
2.0150000e+03	0.0000000e+00	4.2000000e+01	1.5000000e+00	0.0000000e+00
2.0160000e+03	0.0000000e+00	4.2000000e+01	4.2500000e+00	1.0000000e+00
2.0170000e+03	0.0000000e+00	4.2000000e+01	1.2500000e+00	0.0000000e+00
2.0200000e+03	0.0000000e+00	3.9000000e+01	1.0000000e+00	0.0000000e+00
2.0210000e+03	0.0000000e+00	3.9000000e+01	1.7500000e+00	5.2631579e-02
2.0220000e+03	0.0000000e+00	3.9000000e+01	2.0000000e+00	1.5789474e-01
2.0240000e+03	1.0000000e+00	3.0000000e+01	4.0000000e+00	7.3684211e-01
2.0260000e+03	0.0000000e+00	3.0000000e+01	2.5000000e+00	5.2631579e-02
2.0270000e+03	1.0000000e+00	3.0000000e+01	1.0000000e+00	5.2631579e-02
2.0310000e+03	0.0000000e+00	3.0000000e+01	1.0000000e+00	3.1578947e-01
2.0320000e+03	1.0000000e+00	3.0000000e+01	1.5000000e+00	0.0000000e+00
2.0340000e+03	1.0000000e+00	3.9000000e+01	1.7500000e+00	0.0000000e+00
2.0350000e+03	1.0000000e+00	3.9000000e+01	2.7500000e+00	1.0526316e-01
2.0380000e+03	1.0000000e+00	3.0000000e+01	1.2500000e+00	0.0000000e+00
2.0390000e+03	1.0000000e+00	3.9000000e+01	2.0000000e+00	1.5789474e-01
2.0410000e+03	1.0000000e+00	3.9000000e+01	3.0000000e+00	2.1052632e-01
2.0420000e+03	1.0000000e+00	3.9000000e+01	6.0000000e+00	1.3157895e+00
2.0470000e+03	1.0000000e+00	4.2000000e+01	2.7500000e+00	1.0526316e-01
2.0480000e+03	1.0000000e+00	4.2000000e+01	3.2500000e+00	2.6315789e-01
2.0500000e+03	0.0000000e+00	3.6000000e+01	2.5000000e+00	0.0000000e+00
2.0510000e+03	0.0000000e+00	3.6000000e+01	1.5000000e+00	5.2631579e-02
2.0540000e+03	0.0000000e+00	3.6000000e+01	1.7500000e+00	5.2631579e-02
2.0560000e+03	0.0000000e+00	3.6000000e+01	1.7500000e+00	5.7894737e-01
2.0570000e+03	0.0000000e+00	3.6000000e+01	3.2500000e+00	0.0000000e+00
2.0580000e+03	0.0000000e+00	3.6000000e+01	1.7500000e+00	1.5789474e-01
2.0630000e+03	0.0000000e+00	3.9000000e+01	3.2500000e+00	0.0000000e+00
2.0650000e+03	1.0000000e+00	3.6000000e+01	1.0000000e+00	0.0000000e+00
2.0660000e+03	0.0000000e+00	3.6000000e+01	3.2500000e+00	2.6315789e-01
2.0690000e+03	0.0000000e+00	3.9000000e+01	3.0000000e+00	6.3157895e-01
2.0700000e+03	0.0000000e+00	4.2000000e+01	1.5000000e+00	0.0000000e+00
2.0720000e+03	0.0000000e+00	4.2000000e+01	2.2500000e+00	0.0000000e+00
2.0730000e+03	1.0000000e+00	3.0000000e+01	1.7500000e+00	0.0000000e+00
2.0790000e+03	0.0000000e+00	3.3000000e+01	1.7500000e+00	5.2631579e-02
2.0800000e+03	0.0000000e+00	4.5000000e+01	1.7500000e+00	5.7894737e-01
2.0810000e+03	1.0000000e+00	4.5000000e+01	2.7500000e+00	1.5789474e-01
2.0840000e+03	1.0000000e+00	4.5000000e+01	1.7500000e+00	1.0526316e-01
2.0890000e+03	1.0000000e+00	4.5000000e+01	1.2500000e+00	0.0000000e+00
2.0900000e+03	0.0000000e+00	3.9000000e+01	2.0000000e+00	1.0526316e-01
2.0940000e+03	0.0000000e+00	3.3000000e+01	1.7500000e+00	0.0000000e+00
2.0960000e+03	0.0000000e+00	3.3000000e+01	3.2500000e+00	5.2631579e-01
2.0990000e+03	0.0000000e+00	3.3000000e+01	1.2500000e+00	1.5789474e-01
2.1000000e+03	0.0000000e+00	3.3000000e+01	2.2500000e+00	3.6842105e-01
2.1020000e+03	0.0000000e+00	3.3000000e+01	1.0000000e+00	0.0000000e+00
2.1030000e+03	0.0000000e+00	3.6000000e+01	2.5000000e+00	1.5789474e-01
2.1040000e+03	1.0000000e+00	3.6000000e+01	3.5000000e+00	4.2105263e-01
2.1050000e+03	0.0000000e+00	3.6000000e+01	5.0000000e+00	5.7894737e-01
2.1060000e+03	0.0000000e+00	3.3000000e+01	3.0000000e+00	9.4736842e-01
2.1070000e+03	0.0000000e+00	3.0000000e+01	1.7500000e+00	5.2631579e-02
2.1100000e+03	0.0000000e+00	3.6000000e+01	1.5000000e+00	1.0526316e-01
2.1110000e+03	1.0000000e+00	3.0000000e+01	1.2500000e+00	1.0526316e-01
2.1130000e+03	1.0000000e+00	3.3000000e+01	1.7500000e+00	2.1052632e-01
2.1170000e+03	1.0000000e+00	3.3000000e+01	2.5000000e+00	0.0000000e+00
2.1180000e+03	0.0000000e+00	4.5000000e+01	1.2500000e+00	5.2631579e-02
2.1210000e+03	1.0000000e+00	3.0000000e+01	2.2500000e+00	1.5789474e-01
2.1220000e+03	0.0000000e+00	4.5000000e+01	1.7500000e+00	1.5789474e-01
2.1240000e+03	0.0000000e+00	4.5000000e+01	1.2500000e+00	0.0000000e+00
2.1260000e+03	0.0000000e+00	3.3000000e+01	3.2500000e+00	2.6315789e-01
2.1270000e+03	1.0000000e+00	3.0000000e+01	1.0000000e+00	0.0000000e+00
2.1280000e+03	0.0000000e+00	3.9000000e+01	1.2500000e+00	0.0000000e+00
2.1300000e+03	0.0000000e+00	3.3000000e+01	2.2500000e+00	2.6315789e-01
2.1320000e+03	1.0000000e+00	3.0000000e+01	2.5000000e+00	5.2631579e-02
2.1340000e+03	0.0000000e+00	3.9000000e+01	1.7500000e+00	0.0000000e+00
2.1350000e+03	1.0000000e+00	4.2000000e+01	1.7500000e+00	0.0000000e+00
2.1420000e+03	1.0000000e+00	4.2000000e+01	1.0000000e+00	5.2631579e-01
2.1440000e+03	1.0000000e+00	3.9000000e+01	1.7500000e+00	4.2105263e-01
2.1460000e+03	0.0000000e+00	3.0000000e+01	5.0000000e+00	3.6842105e-01
2.1470000e+03	0.0000000e+00	3.0000000e+01	1.5000000e+00	1.0526316e-01
2.1500000e+03	0.0000000e+00	4.5000000e+01	2.2500000e+00	0.0000000e+00
2.1520000e+03	0.0000000e+00	4.5000000e+01	2.5000000e+00	1.5789474e-01
2.1540000e+03	0.0000000e+00	4.5000000e+01	5.0000000e+00	0.0000000e+00
2.1560000e+03	0.0000000e+00	4.5000000e+01	1.0000000e+00	5.2631579e-02
2.1570000e+03	0.0000000e+00	4.5000000e+01	2.0000000e+00	3.6842105e-01
2.1590000e+03	0.0000000e+00	3.6000000e+01	3.5000000e+00	4.2105263e-01
2.1600000e+03	0.0000000e+00	4.5000000e+01	2.0000000e+00	0.0000000e+00
2.1620000e+03	0.0000000e+00	4.5000000e+01	1.7500000e+00	4.2105263e-01
2.1630000e+03	0.0000000e+00	3.9000000e+01	1.0000000e+00	0.0000000e+00
2.1690000e+03	0.0000000e+00	4.5000000e+01	4.0000000e+00	6.8421053e-01
2.1730000e+03	0.0000000e+00	3.0000000e+01	2.2500000e+00	5.2631579e-01
2.1740000e+03	0.0000000e+00	3.0000000e+01	1.0000000e+00	6.3157895e-01
2.1770000e+03	0.0000000e+00	4.2000000e+01	1.2500000e+00	0.0000000e+00
2.1780000e+03	0.0000000e+00	4.2000000e+01	1.0000000e+00	1.0526316e-01
2.1790000e+03	0.0000000e+00	4.2000000e+01	1.0000000e+00	2.6315789e-01
2.1800000e+03	0.0000000e+00	4.2000000e+01	3.5000000e+00	1.0526316e-01
2.1820000e+03	0.0000000e+00	4.2000000e+01	2.2500000e+00	0.0000000e+00
2.1840000e+03	0.0000000e+00	4.2000000e+01	3.0000000e+00	3.1578947e-01
2.1860000e+03	1.0000000e+00	3.0000000e+01	1.0000000e+00	0.0000000e+00
2.1970000e+03	0.0000000e+00	4.2000000e+01	1.7500000e+00	1.5789474e-01
2.1980000e+03	0.0000000e+00	4.2000000e+01	2.0000000e+00	5.7894737e-01
2.1990000e+03	0.0000000e+00	4.2000000e+01	4.7500000e+00	4.2105263e-01
2.2000000e+03	0.0000000e+00	4.2000000e+01	2.0000000e+00	3.1578947e-01
2.2010000e+03	0.0000000e+00	4.2000000e+01	1.0000000e+00	5.2631579e-02
2.2030000e+03	0.0000000e+00	3.3000000e+01	1.2500000e+00	3.1578947e-01
2.2060000e+03	0.0000000e+00	3.3000000e+01	2.0000000e+00	5.2631579e-02
2.2090000e+03	0.0000000e+00	3.3000000e+01	3.5000000e+00	5.2631579e-02
2.2120000e+03	0.0000000e+00	3.9000000e+01	2.7500000e+00	1.0526316e-01
2.2130000e+03	0.0000000e+00	3.9000000e+01	3.5000000e+00	8.9473684e-01
2.2140000e+03	0.0000000e+00	3.9000000e+01	1.5000000e+00	1.0526316e-01
2.2150000e+03	0.0000000e+00	3.9000000e+01	1.2500000e+00	0.0000000e+00
2.2160000e+03	0.0000000e+00	3.9000000e+01	1.5000000e+00	1.5789474e-01
2.2200000e+03	1.0000000e+00	3.9000000e+01	2.2500000e+00	1.5789474e-01
2.2250000e+03	1.0000000e+00	3.3000000e+01	1.7500000e+00	0.0000000e+00
2.2260000e+03	1.0000000e+00	3.3000000e+01	2.2500000e+00	0.0000000e+00
2.2270000e+03	1.0000000e+00	3.3000000e+01	2.2500000e+00	3.1578947e-01
2.2280000e+03	1.0000000e+00	3.3000000e+01	2.2500000e+00	4.2105263e-01
2.2310000e+03	0.0000000e+00	3.9000000e+01	1.0000000e+00	0.0000000e+00
2.2320000e+03	0.0000000e+00	3.6000000e+01	2.2500000e+00	6.8421053e-01
2.2330000e+03	0.0000000e+00	3.9000000e+01	2.0000000e+00	3.6842105e-01
2.2350000e+03	0.0000000e+00	3.9000000e+01	2.0000000e+00	4.7368421e-01
2.2360000e+03	0.0000000e+00	3.9000000e+01	1.5000000e+00	1.0526316e-01
2.2390000e+03	0.0000000e+00	3.9000000e+01	2.2500000e+00	0.0000000e+00
2.2430000e+03	0.0000000e+00	4.5000000e+01	2.5000000e+00	8.4210526e-01
2.2440000e+03	0.0000000e+00	3.3000000e+01	1.2500000e+00	2.1052632e-01
2.2450000e+03	0.0000000e+00	3.3000000e+01	1.5000000e+00	2.6315789e-01
2.2460000e+03	0.0000000e+00	3.3000000e+01	3.7500000e+00	3.1578947e-01
2.2470000e+03	0.0000000e+00	3.3000000e+01	1.5000000e+00	0.0000000e+00
2.2480000e+03	0.0000000e+00	3.6000000e+01	2.5000000e+00	1.5789474e-01
2.2490000e+03	0.0000000e+00	3.6000000e+01	2.5000000e+00	1.0526316e-01
2.2510000e+03	0.0000000e+00	3.6000000e+01	1.0000000e+00	1.5789474e-01
2.2520000e+03	0.0000000e+00	3.6000000e+01	3.0000000e+00	5.2631579e-02
2.2560000e+03	0.0000000e+00	3.6000000e+01	2.2500000e+00	6.3157895e-01
2.2580000e+03	0.0000000e+00	3.9000000e+01	3.5000000e+00	2.6315789e-01
2.2610000e+03	0.0000000e+00	3.3000000e+01	1.7500000e+00	1.0526316e-01
2.2630000e+03	1.0000000e+00	3.3000000e+01	4.0000000e+00	5.2631579e-02
2.2650000e+03	1.0000000e+00	3.3000000e+01	3.7500000e+00	2.6315789e-01
2.2660000e+03	1.0000000e+00	3.3000000e+01	2.0000000e+00	1.0526316e-01
2.2700000e+03	0.0000000e+00	3.6000000e+01	1.7500000e+00	3.1578947e-01
2.2720000e+03	1.0000000e+00	3.3000000e+01	1.7500000e+00	3.1578947e-01
2.2730000e+03	0.0000000e+00	3.6000000e+01	2.0000000e+00	5.2631579e-02
2.2740000e+03	0.0000000e+00	3.6000000e+01	2.0000000e+00	3.6842105e-01
2.2750000e+03	0.0000000e+00	3.6000000e+01	1.2500000e+00	3.6842105e-01
2.2760000e+03	0.0000000e+00	3.3000000e+01	1.7500000e+00	2.6315789e-01
2.2780000e+03	0.0000000e+00	3.6000000e+01	1.7500000e+00	2.6315789e-01
2.2790000e+03	0.0000000e+00	3.6000000e+01	3.0000000e+00	0.0000000e+00
2.2800000e+03	1.0000000e+00	3.6000000e+01	1.5000000e+00	0.0000000e+00
2.2810000e+03	0.0000000e+00	3.6000000e+01	6.0000000e+00	6.8421053e-01
2.2830000e+03	1.0000000e+00	3.6000000e+01	1.0000000e+00	0.0000000e+00
2.2860000e+03	0.0000000e+00	3.3000000e+01	1.7500000e+00	2.1052632e-01
2.2870000e+03	1.0000000e+00	3.6000000e+01	1.5000000e+00	0.0000000e+00
2.2880000e+03	1.0000000e+00	3.6000000e+01	1.7500000e+00	0.0000000e+00
2.2900000e+03	0.0000000e+00	3.6000000e+01	1.0000000e+00	0.0000000e+00
2.2920000e+03	0.0000000e+00	4.2000000e+01	1.5000000e+00	0.0000000e+00
2.2930000e+03	0.0000000e+00	3.9000000e+01	1.0000000e+00	0.0000000e+00
2.2950000e+03	0.0000000e+00	4.2000000e+01	2.2500000e+00	7.8947368e-01
2.2960000e+03	0.0000000e+00	4.2000000e+01	1.2500000e+00	0.0000000e+00
2.2980000e+03	1.0000000e+00	4.2000000e+01	3.7500000e+00	3.6842105e-01
2.3000000e+03	0.0000000e+00	3.0000000e+01	4.7500000e+00	1.5789474e-01
2.3050000e+03	1.0000000e+00	4.5000000e+01	1.2500000e+00	1.0526316e-01
2.3200000e+03	1.0000000e+00	3.0000000e+01	2.2500000e+00	5.2631579e-02
2.3210000e+03	1.0000000e+00	3.3000000e+01	1.7500000e+00	0.0000000e+00
2.3220000e+03	1.0000000e+00	3.6000000e+01	2.0000000e+00	0.0000000e+00
2.3240000e+03	1.0000000e+00	3.9000000e+01	2.2500000e+00	5.2631579e-02
2.3260000e+03	0.0000000e+00	3.0000000e+01	2.7500000e+00	3.1578947e-01
2.3280000e+03	1.0000000e+00	3.9000000e+01	3.2500000e+00	7.3684211e-01
2.3300000e+03	1.0000000e+00	4.5000000e+01	1.7500000e+00	5.2631579e-02
2.3350000e+03	1.0000000e+00	3.9000000e+01	2.0000000e+00	5.2631579e-02
2.3400000e+03	1.0000000e+00	3.0000000e+01	2.7500000e+00	2.1052632e-01
2.3410000e+03	1.0000000e+00	3.0000000e+01	1.7500000e+00	1.0526316e-01
2.3420000e+03	1.0000000e+00	3.6000000e+01	1.0000000e+00	2.6315789e-01
2.3430000e+03	0.0000000e+00	3.9000000e+01	4.2500000e+00	7.8947368e-01
2.3440000e+03	0.0000000e+00	3.3000000e+01	1.0000000e+00	0.0000000e+00
2.3520000e+03	1.0000000e+00	3.6000000e+01	2.0000000e+00	5.2631579e-02
2.3530000e+03	1.0000000e+00	4.2000000e+01	1.5000000e+00	3.6842105e-01
2.3560000e+03	1.0000000e+00	3.0000000e+01	1.0000000e+00	0.0000000e+00
2.3700000e+03	1.0000000e+00	4.2000000e+01	1.0000000e+00	0.0000000e+00
2.3720000e+03	0.0000000e+00	3.0000000e+01	1.5000000e+00	1.5789474e-01
2.3780000e+03	1.0000000e+00	3.9000000e+01	3.2500000e+00	8.9473684e-01
2.3840000e+03	0.0000000e+00	3.9000000e+01	2.7500000e+00	3.6842105e-01
2.3850000e+03	1.0000000e+00	3.9000000e+01	1.5000000e+00	5.2631579e-02
2.3930000e+03	1.0000000e+00	4.2000000e+01	2.5000000e+00	0.0000000e+00
2.3940000e+03	1.0000000e+00	4.2000000e+01	1.5000000e+00	0.0000000e+00
2.3960000e+03	1.0000000e+00	4.2000000e+01	1.7500000e+00	1.5789474e-01
2.3970000e+03	1.0000000e+00	4.2000000e+01	3.2500000e+00	1.0526316e-01
2.3990000e+03	1.0000000e+00	4.2000000e+01	2.0000000e+00	1.5789474e-01
2.4000000e+03	0.0000000e+00	3.6000000e+01	4.0000000e+00	8.9473684e-01
2.4020000e+03	1.0000000e+00	4.2000000e+01	2.7500000e+00	0.0000000e+00
2.4040000e+03	1.0000000e+00	4.2000000e+01	1.0000000e+00	0.0000000e+00
2.4080000e+03	1.0000000e+00	4.5000000e+01	2.5000000e+00	4.7368421e-01
2.4090000e+03	1.0000000e+00	4.5000000e+01	1.0000000e+00	0.0000000e+00
2.4110000e+03	1.0000000e+00	3.6000000e+01	3.5000000e+00	2.6315789e-01
2.4130000e+03	0.0000000e+00	3.6000000e+01	1.7500000e+00	3.6842105e-01
2.4140000e+03	0.0000000e+00	3.3000000e+01	4.0000000e+00	0.0000000e+00
2.4170000e+03	0.0000000e+00	3.6000000e+01	3.5000000e+00	4.7368421e-01
2.4190000e+03	1.0000000e+00	3.6000000e+01	2.2500000e+00	1.0526316e-01
2.4200000e+03	1.0000000e+00	3.6000000e+01	2.7500000e+00	0.0000000e+00
2.4230000e+03	0.0000000e+00	3.3000000e+01	2.0000000e+00	5.7894737e-01
2.4250000e+03	0.0000000e+00	4.5000000e+01	3.7500000e+00	1.5789474e-01
2.4260000e+03	0.0000000e+00	4.5000000e+01	1.2500000e+00	0.0000000e+00
2.4320000e+03	0.0000000e+00	4.5000000e+01	3.0000000e+00	9.4736842e-01
2.4330000e+03	0.0000000e+00	4.5000000e+01	2.2500000e+00	0.0000000e+00
2.4370000e+03	0.0000000e+00	4.2000000e+01	1.5000000e+00	0.0000000e+00
2.4390000e+03	0.0000000e+00	3.0000000e+01	2.7500000e+00	2.6315789e-01
2.4400000e+03	0.0000000e+00	4.2000000e+01	1.7500000e+00	0.0000000e+00
2.4410000e+03	0.0000000e+00	4.2000000e+01	4.5000000e+00	1.5789474e-01
2.4430000e+03	0.0000000e+00	4.2000000e+01	1.2500000e+00	5.2631579e-02
2.4460000e+03	0.0000000e+00	4.2000000e+01	2.2500000e+00	5.2631579e-02
2.4470000e+03	0.0000000e+00	4.2000000e+01	1.7500000e+00	5.2631579e-02
2.4490000e+03	0.0000000e+00	4.2000000e+01	1.2500000e+00	2.6315789e-01
2.4500000e+03	0.0000000e+00	4.2000000e+01	2.0000000e+00	2.6315789e-01
2.4520000e+03	1.0000000e+00	4.5000000e+01	1.0000000e+00	0.0000000e+00
2.4540000e+03	0.0000000e+00	3.0000000e+01	2.0000000e+00	5.2631579e-02
2.4550000e+03	1.0000000e+00	4.2000000e+01	1.7500000e+00	0.0000000e+00
2.4560000e+03	1.0000000e+00	4.2000000e+01	1.2500000e+00	0.0000000e+00
2.4570000e+03	0.0000000e+00	3.0000000e+01	1.0000000e+00	0.0000000e+00
2.4610000e+03	1.0000000e+00	4.2000000e+01	2.7500000e+00	0.0000000e+00
2.4620000e+03	1.0000000e+00	4.2000000e+01	3.5000000e+00	4.2105263e-01
2.4630000e+03	1.0000000e+00	4.2000000e+01	3.0000000e+00	3.1578947e-01
2.4640000e+03	1.0000000e+00	4.2000000e+01	2.2500000e+00	1.5789474e-01
2.4650000e+03	1.0000000e+00	4.2000000e+01	1.0000000e+00	0.0000000e+00
2.4660000e+03	1.0000000e+00	4.2000000e+01	2.2500000e+00	1.0526316e-01
2.4670000e+03	1.0000000e+00	4.2000000e+01	4.2500000e+00	3.1578947e-01
2.4700000e+03	1.0000000e+00	3.0000000e+01	1.7500000e+00	5.2631579e-02
2.4720000e+03	1.0000000e+00	4.5000000e+01	3.2500000e+00	1.0526316e-01
2.4730000e+03	1.0000000e+00	4.5000000e+01	3.0000000e+00	1.5789474e-01
2.4770000e+03	1.0000000e+00	4.5000000e+01	1.2500000e+00	1.0526316e-01
2.4800000e+03	1.0000000e+00	3.9000000e+01	2.5000000e+00	5.2631579e-02
2.4880000e+03	0.0000000e+00	3.6000000e+01	1.7500000e+00	3.6842105e-01
2.4890000e+03	0.0000000e+00	3.9000000e+01	2.5000000e+00	1.0000000e+00
2.4900000e+03	0.0000000e+00	3.6000000e+01	2.0000000e+00	0.0000000e+00
2.4950000e+03	1.0000000e+00	4.5000000e+01	2.2500000e+00	5.2631579e-02
2.4960000e+03	0.0000000e+00	3.9000000e+01	1.7500000e+00	1.5789474e-01
2.4970000e+03	0.0000000e+00	3.9000000e+01	2.2500000e+00	0.0000000e+00
2.5020000e+03	0.0000000e+00	3.9000000e+01	2.2500000e+00	4.7368421e-01
2.5050000e+03	1.0000000e+00	4.2000000e+01	2.5000000e+00	2.6315789e-01
2.5060000e+03	0.0000000e+00	3.3000000e+01	2.0000000e+00	5.7894737e-01
2.5070000e+03	0.0000000e+00	3.3000000e+01	2.0000000e+00	6.8421053e-01
2.5080000e+03	0.0000000e+00	3.3000000e+01	1.0000000e+00	5.2631579e-02
2.5090000e+03	1.0000000e+00	3.0000000e+01	3.2500000e+00	4.2105263e-01
2.5100000e+03	1.0000000e+00	3.3000000e+01	3.0000000e+00	2.6315789e-01
2.5110000e+03	0.0000000e+00	3.6000000e+01	2.2500000e+00	5.2631579e-02
2.5120000e+03	0.0000000e+00	3.6000000e+01	1.7500000e+00	5.7894737e-01
2.5130000e+03	0.0000000e+00	3.9000000e+01	4.0000000e+00	1.0526316e-01
2.5150000e+03	0.0000000e+00	3.9000000e+01	2.5000000e+00	5.2631579e-02
2.5160000e+03	0.0000000e+00	3.0000000e+01	1.0000000e+00	5.2631579e-01
2.5330000e+03	1.0000000e+00	3.0000000e+01	1.5000000e+00	0.0000000e+00
2.5350000e+03	1.0000000e+00	3.3000000e+01	3.0000000e+00	5.2631579e-02
2.5380000e+03	1.0000000e+00	3.6000000e+01	1.2500000e+00	5.2631579e-02
2.5430000e+03	1.0000000e+00	3.6000000e+01	1.2500000e+00	7.3684211e-01
2.5450000e+03	1.0000000e+00	3.6000000e+01	1.5000000e+00	0.0000000e+00
2.5460000e+03	1.0000000e+00	3.6000000e+01	4.7500000e+00	3.1578947e-01
2.5480000e+03	0.0000000e+00	3.9000000e+01	1.2500000e+00	5.2631579e-01
2.5490000e+03	0.0000000e+00	4.2000000e+01	2.5000000e+00	0.0000000e+00
2.5510000e+03	0.0000000e+00	3.3000000e+01	1.7500000e+00	1.0526316e-01
2.5520000e+03	0.0000000e+00	3.0000000e+01	2.5000000e+00	2.6315789e-01
2.5530000e+03	1.0000000e+00	3.9000000e+01	1.2500000e+00	5.2631579e-02
2.5540000e+03	1.0000000e+00	3.9000000e+01	2.5000000e+00	0.0000000e+00
2.5560000e+03	0.0000000e+00	3.3000000e+01	4.0000000e+00	1.0526316e-01
2.5570000e+03	0.0000000e+00	3.3000000e+01	1.2500000e+00	0.0000000e+00
2.5580000e+03	1.0000000e+00	3.9000000e+01	1.5000000e+00	1.5789474e-01
2.5590000e+03	1.0000000e+00	3.9000000e+01	2.0000000e+00	2.1052632e-01
2.5630000e+03	1.0000000e+00	4.5000000e+01	3.2500000e+00	0.0000000e+00
2.5660000e+03	0.0000000e+00	3.0000000e+01	1.5000000e+00	4.7368421e-01
2.5670000e+03	0.0000000e+00	3.3000000e+01	1.2500000e+00	0.0000000e+00
2.5680000e+03	1.0000000e+00	3.0000000e+01	2.0000000e+00	5.2631579e-02
2.5700000e+03	1.0000000e+00	3.0000000e+01	1.0000000e+00	0.0000000e+00
2.5720000e+03	0.0000000e+00	3.3000000e+01	2.7500000e+00	3.6842105e-01
2.5740000e+03	0.0000000e+00	3.0000000e+01	2.2500000e+00	2.6315789e-01
2.7220000e+03	0.0000000e+00	3.3000000e+01	3.7500000e+00	1.5789474e-01
2.7240000e+03	0.0000000e+00	4.5000000e+01	1.0000000e+00	4.2105263e-01
2.7280000e+03	1.0000000e+00	4.5000000e+01	1.5000000e+00	0.0000000e+00
2.7340000e+03	1.0000000e+00	3.0000000e+01	2.2500000e+00	0.0000000e+00
2.7350000e+03	1.0000000e+00	3.3000000e+01	2.0000000e+00	5.2631579e-02
2.7390000e+03	0.0000000e+00	3.6000000e+01	1.0000000e+00	5.2631579e-02
2.7400000e+03	0.0000000e+00	3.6000000e+01	2.2500000e+00	0.0000000e+00
2.7410000e+03	1.0000000e+00	3.6000000e+01	1.0000000e+00	0.0000000e+00
2.7420000e+03	0.0000000e+00	3.6000000e+01	2.2500000e+00	1.0526316e-01
2.7440000e+03	1.0000000e+00	3.9000000e+01	2.2500000e+00	0.0000000e+00
2.7450000e+03	0.0000000e+00	3.6000000e+01	3.7500000e+00	1.3157895e+00
2.7460000e+03	0.0000000e+00	3.3000000e+01	2.2500000e+00	5.2631579e-02
2.7470000e+03	0.0000000e+00	3.3000000e+01	1.2500000e+00	0.0000000e+00
2.7490000e+03	0.0000000e+00	3.6000000e+01	2.2500000e+00	4.7368421e-01
2.7520000e+03	0.0000000e+00	3.6000000e+01	2.0000000e+00	1.0526316e-01
2.7580000e+03	1.0000000e+00	4.2000000e+01	1.7500000e+00	0.0000000e+00
2.7590000e+03	1.0000000e+00	4.2000000e+01	2.2500000e+00	5.2631579e-02
2.7610000e+03	1.0000000e+00	4.2000000e+01	1.0000000e+00	5.2631579e-02
2.7640000e+03	1.0000000e+00	4.2000000e+01	3.0000000e+00	0.0000000e+00
2.7660000e+03	1.0000000e+00	4.2000000e+01	5.0000000e+00	5.2631579e-02
2.7670000e+03	1.0000000e+00	4.2000000e+01	1.2500000e+00	7.8947368e-01
2.7680000e+03	1.0000000e+00	4.2000000e+01	3.0000000e+00	2.1052632e-01
2.7690000e+03	1.0000000e+00	4.2000000e+01	1.7500000e+00	1.0526316e-01
2.7710000e+03	1.0000000e+00	3.0000000e+01	3.5000000e+00	5.2631579e-02
2.7730000e+03	1.0000000e+00	4.2000000e+01	2.0000000e+00	0.0000000e+00
2.7740000e+03	1.0000000e+00	4.2000000e+01	3.2500000e+00	0.0000000e+00
2.7760000e+03	1.0000000e+00	3.0000000e+01	1.5000000e+00	2.1052632e-01
2.7820000e+03	1.0000000e+00	4.2000000e+01	2.2500000e+00	5.7894737e-01
2.7850000e+03	1.0000000e+00	4.2000000e+01	1.5000000e+00	5.2631579e-01
2.7910000e+03	1.0000000e+00	4.2000000e+01	1.2500000e+00	0.0000000e+00
2.7950000e+03	1.0000000e+00	4.2000000e+01	2.2500000e+00	1.5789474e-01
2.7970000e+03	1.0000000e+00	4.2000000e+01	2.2500000e+00	0.0000000e+00
2.7990000e+03	1.0000000e+00	4.2000000e+01	1.2500000e+00	0.0000000e+00
3.0010000e+03	0.0000000e+00	3.3000000e+01	2.2500000e+00	1.5789474e-01
3.0020000e+03	0.0000000e+00	3.3000000e+01	2.0000000e+00	0.0000000e+00
3.0080000e+03	0.0000000e+00	3.6000000e+01	3.5000000e+00	1.1578947e+00
3.0090000e+03	1.0000000e+00	3.6000000e+01	1.0000000e+00	0.0000000e+00
3.0100000e+03	1.0000000e+00	3.6000000e+01	1.7500000e+00	0.0000000e+00
3.0130000e+03	0.0000000e+00	3.9000000e+01	2.7500000e+00	5.2631579e-01
3.0140000e+03	0.0000000e+00	3.9000000e+01	4.7500000e+00	4.7368421e-01
3.0160000e+03	0.0000000e+00	3.9000000e+01	1.7500000e+00	1.5789474e-01
3.0170000e+03	0.0000000e+00	3.6000000e+01	1.5000000e+00	2.6315789e-01
3.0180000e+03	0.0000000e+00	3.9000000e+01	3.0000000e+00	0.0000000e+00
3.0190000e+03	1.0000000e+00	3.6000000e+01	1.0000000e+00	0.0000000e+00
3.0210000e+03	1.0000000e+00	3.3000000e+01	3.7500000e+00	6.8421053e-01
3.0260000e+03	0.0000000e+00	3.6000000e+01	2.5000000e+00	2.6315789e-01
3.0270000e+03	0.0000000e+00	3.6000000e+01	1.5000000e+00	1.9473684e+00
3.0280000e+03	0.0000000e+00	3.6000000e+01	3.7500000e+00	1.5789474e-01
3.0320000e+03	0.0000000e+00	3.6000000e+01	1.0000000e+00	0.0000000e+00
3.0330000e+03	1.0000000e+00	3.9000000e+01	3.7500000e+00	4.2105263e-01
3.0340000e+03	1.0000000e+00	3.9000000e+01	2.0000000e+00	3.1578947e-01
3.0360000e+03	0.0000000e+00	4.2000000e+01	1.2500000e+00	1.5789474e-01
3.0390000e+03	0.0000000e+00	4.2000000e+01	4.7500000e+00	5.2631579e-02
3.0420000e+03	0.0000000e+00	3.3000000e+01	4.0000000e+00	0.0000000e+00
3.0430000e+03	0.0000000e+00	3.3000000e+01	2.0000000e+00	0.0000000e+00
3.0500000e+03	1.0000000e+00	3.3000000e+01	3.0000000e+00	5.2631579e-01
3.0540000e+03	1.0000000e+00	3.6000000e+01	2.2500000e+00	1.0526316e-01
3.0570000e+03	0.0000000e+00	4.5000000e+01	1.0000000e+00	0.0000000e+00
3.0580000e+03	0.0000000e+00	4.2000000e+01	1.2500000e+00	0.0000000e+00
3.0590000e+03	0.0000000e+00	4.2000000e+01	1.0000000e+00	0.0000000e+00
3.0600000e+03	0.0000000e+00	4.2000000e+01	1.7500000e+00	2.1052632e-01
3.0610000e+03	0.0000000e+00	4.2000000e+01	1.7500000e+00	0.0000000e+00
3.0630000e+03	0.0000000e+00	4.2000000e+01	2.0000000e+00	1.0526316e-01
3.0640000e+03	0.0000000e+00	4.5000000e+01	2.0000000e+00	5.2631579e-02
3.0660000e+03	0.0000000e+00	4.5000000e+01	1.0000000e+00	0.0000000e+00
3.0670000e+03	0.0000000e+00	4.5000000e+01	3.0000000e+00	5.7894737e-01
3.0700000e+03	0.0000000e+00	4.5000000e+01	2.5000000e+00	5.7894737e-01
3.0720000e+03	0.0000000e+00	4.5000000e+01	2.0000000e+00	6.3157895e-01
3.0760000e+03	0.0000000e+00	4.5000000e+01	1.5000000e+00	0.0000000e+00
3.0790000e+03	0.0000000e+00	4.5000000e+01	3.2500000e+00	1.5789474e-01
3.0800000e+03	0.0000000e+00	4.5000000e+01	2.5000000e+00	3.6842105e-01
3.0830000e+03	0.0000000e+00	4.5000000e+01	5.2500000e+00	1.2631579e+00
3.0840000e+03	1.0000000e+00	4.5000000e+01	2.2500000e+00	2.1052632e-01
3.0880000e+03	1.0000000e+00	4.5000000e+01	1.5000000e+00	3.6842105e-01
3.0890000e+03	0.0000000e+00	3.3000000e+01	1.5000000e+00	3.6842105e-01
3.0900000e+03	1.0000000e+00	4.5000000e+01	5.0000000e+00	7.8947368e-01
3.0910000e+03	1.0000000e+00	4.5000000e+01	2.7500000e+00	0.0000000e+00
3.0960000e+03	1.0000000e+00	4.5000000e+01	1.7500000e+00	0.0000000e+00
3.0970000e+03	1.0000000e+00	4.5000000e+01	1.5000000e+00	0.0000000e+00
3.0980000e+03	1.0000000e+00	4.5000000e+01	3.7500000e+00	4.7368421e-01
3.1020000e+03	0.0000000e+00	4.5000000e+01	3.5000000e+00	1.5789474e-01
3.1040000e+03	0.0000000e+00	3.0000000e+01	1.7500000e+00	5.2631579e-02
3.1090000e+03	1.0000000e+00	3.3000000e+01	1.2500000e+00	1.0526316e-01
3.1120000e+03	0.0000000e+00	3.6000000e+01	1.7500000e+00	2.6315789e-01
3.1140000e+03	0.0000000e+00	3.6000000e+01	1.7500000e+00	0.0000000e+00
3.1210000e+03	0.0000000e+00	3.9000000e+01	1.0000000e+00	1.0526316e-01
3.1230000e+03	1.0000000e+00	4.2000000e+01	2.0000000e+00	4.2105263e-01
3.1240000e+03	0.0000000e+00	3.0000000e+01	1.5000000e+00	4.2105263e-01
3.1260000e+03	0.0000000e+00	3.0000000e+01	2.5000000e+00	0.0000000e+00
3.1300000e+03	1.0000000e+00	3.3000000e+01	1.2500000e+00	0.0000000e+00
3.1310000e+03	0.0000000e+00	3.3000000e+01	2.7500000e+00	1.0526316e-01
3.1330000e+03	1.0000000e+00	3.3000000e+01	3.2500000e+00	0.0000000e+00
3.1340000e+03	0.0000000e+00	3.0000000e+01	1.5000000e+00	1.5789474e-01
3.1350000e+03	0.0000000e+00	3.9000000e+01	5.5000000e+00	2.6315789e-01
3.1400000e+03	0.0000000e+00	3.9000000e+01	2.5000000e+00	1.5789474e-01
3.1420000e+03	0.0000000e+00	4.2000000e+01	1.2500000e+00	0.0000000e+00
3.1450000e+03	0.0000000e+00	3.3000000e+01	3.2500000e+00	2.1052632e-01
3.1470000e+03	0.0000000e+00	3.3000000e+01	2.5000000e+00	5.2631579e-02
3.1480000e+03	0.0000000e+00	3.3000000e+01	4.0000000e+00	5.2631579e-02
3.1500000e+03	1.0000000e+00	4.2000000e+01	3.5000000e+00	1.1052632e+00
3.1510000e+03	1.0000000e+00	4.2000000e+01	3.2500000e+00	5.2631579e-02
3.1520000e+03	1.0000000e+00	4.2000000e+01	1.0000000e+00	0.0000000e+00
3.1530000e+03	1.0000000e+00	4.2000000e+01	1.2500000e+00	5.2631579e-02
3.1550000e+03	0.0000000e+00	4.5000000e+01	2.7500000e+00	5.2631579e-02
3.1570000e+03	1.0000000e+00	3.0000000e+01	3.2500000e+00	3.1578947e-01
3.1590000e+03	1.0000000e+00	3.0000000e+01	2.5000000e+00	0.0000000e+00
3.1610000e+03	1.0000000e+00	3.6000000e+01	2.7500000e+00	0.0000000e+00
3.1640000e+03	1.0000000e+00	3.6000000e+01	1.5000000e+00	0.0000000e+00
3.1680000e+03	0.0000000e+00	3.9000000e+01	2.5000000e+00	1.0526316e-01
3.1690000e+03	0.0000000e+00	3.9000000e+01	2.2500000e+00	7.8947368e-01
3.1710000e+03	0.0000000e+00	3.9000000e+01	3.2500000e+00	7.8947368e-01
3.1770000e+03	0.0000000e+00	3.0000000e+01	2.0000000e+00	5.2631579e-01
3.1780000e+03	0.0000000e+00	3.0000000e+01	1.7500000e+00	5.2631579e-01
3.1790000e+03	0.0000000e+00	3.6000000e+01	3.2500000e+00	1.5789474e-01
3.1800000e+03	0.0000000e+00	3.6000000e+01	2.2500000e+00	8.9473684e-01
3.1820000e+03	1.0000000e+00	3.3000000e+01	2.2500000e+00	2.6315789e-01
3.1840000e+03	0.0000000e+00	3.6000000e+01	3.2500000e+00	1.0526316e-01
3.1860000e+03	1.0000000e+00	3.6000000e+01	5.2500000e+00	3.6842105e-01
3.1890000e+03	1.0000000e+00	3.9000000e+01	1.5000000e+00	1.5789474e-01
3.1900000e+03	1.0000000e+00	4.2000000e+01	3.0000000e+00	1.5789474e-01
3.1910000e+03	1.0000000e+00	4.5000000e+01	1.7500000e+00	4.2105263e-01
3.1930000e+03	1.0000000e+00	3.9000000e+01	2.7500000e+00	2.1052632e-01
3.1950000e+03	0.0000000e+00	3.0000000e+01	5.2500000e+00	2.6315789e-01
3.1960000e+03	0.0000000e+00	3.0000000e+01	2.5000000e+00	5.2631579e-02
3.1970000e+03	0.0000000e+00	3.0000000e+01	3.0000000e+00	2.1052632e-01
3.2030000e+03	0.0000000e+00	3.3000000e+01	3.2500000e+00	3.6842105e-01
3.2040000e+03	1.0000000e+00	3.6000000e+01	2.2500000e+00	1.5789474e-01
3.2050000e+03	0.0000000e+00	3.3000000e+01	2.5000000e+00	5.2631579e-02
3.2060000e+03	0.0000000e+00	3.3000000e+01	2.0000000e+00	1.0526316e-01
3.2070000e+03	0.0000000e+00	3.3000000e+01	3.5000000e+00	1.5789474e-01
3.2080000e+03	0.0000000e+00	3.9000000e+01	2.0000000e+00	8.4210526e-01
3.2090000e+03	1.0000000e+00	3.6000000e+01	6.0000000e+00	1.5789474e-01
3.2110000e+03	0.0000000e+00	3.9000000e+01	3.7500000e+00	1.3157895e+00
3.2140000e+03	1.0000000e+00	3.6000000e+01	1.5000000e+00	4.7368421e-01
3.2160000e+03	1.0000000e+00	4.2000000e+01	1.5000000e+00	0.0000000e+00
3.2170000e+03	0.0000000e+00	4.2000000e+01	1.2500000e+00	0.0000000e+00
3.2180000e+03	0.0000000e+00	3.9000000e+01	2.2500000e+00	1.9473684e+00
3.2210000e+03	0.0000000e+00	3.0000000e+01	5.2500000e+00	1.5789474e-01
3.2220000e+03	0.0000000e+00	3.0000000e+01	2.7500000e+00	5.7894737e-01
3.2230000e+03	0.0000000e+00	3.0000000e+01	2.2500000e+00	1.5263158e+00
3.2240000e+03	0.0000000e+00	3.0000000e+01	4.0000000e+00	2.1052632e-01
3.2250000e+03	0.0000000e+00	3.0000000e+01	3.2500000e+00	6.3157895e-01
3.2270000e+03	1.0000000e+00	3.3000000e+01	3.5000000e+00	1.0000000e+00
3.2280000e+03	0.0000000e+00	3.6000000e+01	4.0000000e+00	1.0526316e-01
3.2290000e+03	0.0000000e+00	3.0000000e+01	4.7500000e+00	6.3157895e-01
3.2310000e+03	0.0000000e+00	3.6000000e+01	1.2500000e+00	0.0000000e+00
3.2320000e+03	1.0000000e+00	3.9000000e+01	1.5000000e+00	0.0000000e+00
3.2330000e+03	0.0000000e+00	3.6000000e+01	3.2500000e+00	6.3157895e-01
3.2340000e+03	0.0000000e+00	3.6000000e+01	1.5000000e+00	5.2631579e-02
3.2360000e+03	1.0000000e+00	3.9000000e+01	3.7500000e+00	5.2631579e-01
3.2390000e+03	1.0000000e+00	3.0000000e+01	1.0000000e+00	5.2631579e-02
3.2400000e+03	1.0000000e+00	3.0000000e+01	3.7500000e+00	5.2631579e-01
3.2420000e+03	1.0000000e+00	3.0000000e+01	1.5000000e+00	0.0000000e+00
3.2430000e+03	0.0000000e+00	3.3000000e+01	2.5000000e+00	1.0526316e-01
3.2470000e+03	0.0000000e+00	3.3000000e+01	3.5000000e+00	0.0000000e+00
3.2490000e+03	0.0000000e+00	3.3000000e+01	2.5000000e+00	1.5789474e-01
3.2500000e+03	0.0000000e+00	3.9000000e+01	3.0000000e+00	1.5789474e-01
3.2520000e+03	0.0000000e+00	3.3000000e+01	1.5000000e+00	5.2631579e-02
3.2530000e+03	0.0000000e+00	4.2000000e+01	2.5000000e+00	3.1578947e-01
3.2560000e+03	1.0000000e+00	3.0000000e+01	1.0000000e+00	5.2631579e-02
3.2570000e+03	1.0000000e+00	4.5000000e+01	2.0000000e+00	5.2631579e-02
3.2620000e+03	1.0000000e+00	3.0000000e+01	3.5000000e+00	4.2105263e-01
3.2650000e+03	1.0000000e+00	3.0000000e+01	1.7500000e+00	2.6315789e-01
3.2720000e+03	1.0000000e+00	3.9000000e+01	1.7500000e+00	0.0000000e+00
3.2740000e+03	1.0000000e+00	4.2000000e+01	3.7500000e+00	4.2105263e-01
3.2750000e+03	0.0000000e+00	3.9000000e+01	2.5000000e+00	1.0526316e-01
3.2760000e+03	1.0000000e+00	4.2000000e+01	2.2500000e+00	6.8421053e-01
3.2770000e+03	0.0000000e+00	4.5000000e+01	2.5000000e+00	4.7368421e-01
3.2780000e+03	1.0000000e+00	4.2000000e+01	1.0000000e+00	0.0000000e+00
3.2840000e+03	0.0000000e+00	4.2000000e+01	2.2500000e+00	4.7368421e-01
3.2900000e+03	1.0000000e+00	3.9000000e+01	2.2500000e+00	3.6842105e-01
3.2940000e+03	0.0000000e+00	4.2000000e+01	3.0000000e+00	0.0000000e+00
3.2980000e+03	0.0000000e+00	3.0000000e+01	1.5000000e+00	1.5789474e-01
3.2990000e+03	0.0000000e+00	3.0000000e+01	3.2500000e+00	9.4736842e-01
3.3020000e+03	0.0000000e+00	3.0000000e+01	4.5000000e+00	4.7368421e-01
3.3030000e+03	1.0000000e+00	3.6000000e+01	1.0000000e+00	0.0000000e+00
3.3040000e+03	1.0000000e+00	3.6000000e+01	5.5000000e+00	5.2631579e-02
3.3090000e+03	1.0000000e+00	3.6000000e+01	1.2500000e+00	5.2631579e-02
3.3110000e+03	1.0000000e+00	3.9000000e+01	2.5000000e+00	5.2631579e-02
3.3120000e+03	1.0000000e+00	3.9000000e+01	2.2500000e+00	3.6842105e-01
3.3130000e+03	1.0000000e+00	4.2000000e+01	2.0000000e+00	5.2631579e-02
3.3150000e+03	0.0000000e+00	4.2000000e+01	1.0000000e+00	5.2631579e-02
3.3170000e+03	1.0000000e+00	3.9000000e+01	1.0000000e+00	0.0000000e+00
3.3200000e+03	0.0000000e+00	4.2000000e+01	1.5000000e+00	5.2631579e-02
3.3210000e+03	0.0000000e+00	4.2000000e+01	3.5000000e+00	1.4210526e+00
3.3230000e+03	0.0000000e+00	4.2000000e+01	2.7500000e+00	2.6315789e-01
3.3240000e+03	0.0000000e+00	3.0000000e+01	1.5000000e+00	0.0000000e+00
3.3300000e+03	0.0000000e+00	3.3000000e+01	2.0000000e+00	4.7368421e-01
3.3320000e+03	1.0000000e+00	3.9000000e+01	3.5000000e+00	4.2105263e-01
3.3380000e+03	0.0000000e+00	3.9000000e+01	4.2500000e+00	0.0000000e+00
3.3410000e+03	1.0000000e+00	3.9000000e+01	3.7500000e+00	1.5789474e-01
3.3450000e+03	1.0000000e+00	3.0000000e+01	1.5000000e+00	0.0000000e+00
3.3460000e+03	1.0000000e+00	3.0000000e+01	3.2500000e+00	9.4736842e-01
3.3530000e+03	0.0000000e+00	3.9000000e+01	2.0000000e+00	5.2631579e-02
3.3560000e+03	0.0000000e+00	4.2000000e+01	2.2500000e+00	3.6842105e-01
3.3570000e+03	0.0000000e+00	3.9000000e+01	1.0000000e+00	1.5789474e-01
3.3580000e+03	0.0000000e+00	4.2000000e+01	3.7500000e+00	4.7368421e-01
3.3620000e+03	0.0000000e+00	4.2000000e+01	1.0000000e+00	1.5789474e-01
3.3640000e+03	0.0000000e+00	3.6000000e+01	3.5000000e+00	5.2631579e-02
3.3650000e+03	1.0000000e+00	3.0000000e+01	2.2500000e+00	0.0000000e+00
3.3670000e+03	0.0000000e+00	3.6000000e+01	4.0000000e+00	2.1052632e-01
3.3680000e+03	1.0000000e+00	3.0000000e+01	1.2500000e+00	0.0000000e+00
3.3690000e+03	0.0000000e+00	4.5000000e+01	1.7500000e+00	2.1052632e-01
3.3710000e+03	0.0000000e+00	3.6000000e+01	1.0000000e+00	4.2105263e-01
3.3720000e+03	0.0000000e+00	4.5000000e+01	1.7500000e+00	5.2631579e-01
3.3740000e+03	0.0000000e+00	4.5000000e+01	1.0000000e+00	0.0000000e+00
3.3760000e+03	0.0000000e+00	4.5000000e+01	2.0000000e+00	1.5789474e-01
3.3780000e+03	0.0000000e+00	4.5000000e+01	2.5000000e+00	1.1052632e+00
3.3790000e+03	0.0000000e+00	4.5000000e+01	1.0000000e+00	0.0000000e+00
3.3810000e+03	0.0000000e+00	4.5000000e+01	3.2500000e+00	0.0000000e+00
3.3820000e+03	0.0000000e+00	4.5000000e+01	1.2500000e+00	9.4736842e-01
3.3850000e+03	0.0000000e+00	3.0000000e+01	2.5000000e+00	2.6315789e-01
3.3860000e+03	0.0000000e+00	3.3000000e+01	3.0000000e+00	6.3157895e-01
3.3870000e+03	0.0000000e+00	3.0000000e+01	2.2500000e+00	0.0000000e+00
3.3880000e+03	1.0000000e+00	3.0000000e+01	1.5000000e+00	5.2631579e-02
3.3890000e+03	1.0000000e+00	4.5000000e+01	1.5000000e+00	1.0526316e-01
3.3900000e+03	1.0000000e+00	3.0000000e+01	1.5000000e+00	5.2631579e-02
3.3910000e+03	0.0000000e+00	3.3000000e+01	2.2500000e+00	1.0526316e-01
3.3970000e+03	0.0000000e+00	3.3000000e+01	4.7500000e+00	5.2631579e-01
3.4020000e+03	1.0000000e+00	4.5000000e+01	4.0000000e+00	2.1052632e-01
3.4030000e+03	1.0000000e+00	4.5000000e+01	1.5000000e+00	0.0000000e+00
3.4130000e+03	0.0000000e+00	3.6000000e+01	3.0000000e+00	8.4210526e-01
3.4140000e+03	0.0000000e+00	3.6000000e+01	1.5000000e+00	0.0000000e+00
3.4170000e+03	0.0000000e+00	3.9000000e+01	2.2500000e+00	4.7368421e-01
3.4190000e+03	0.0000000e+00	3.9000000e+01	4.0000000e+00	1.0526316e-01
3.4230000e+03	1.0000000e+00	4.2000000e+01	2.7500000e+00	1.5789474e-01
3.4240000e+03	1.0000000e+00	4.2000000e+01	3.0000000e+00	5.2631579e-02
3.4250000e+03	1.0000000e+00	4.2000000e+01	5.0000000e+00	2.1052632e-01
3.4260000e+03	0.0000000e+00	3.3000000e+01	2.2500000e+00	3.1578947e-01
3.4280000e+03	1.0000000e+00	3.3000000e+01	2.0000000e+00	3.1578947e-01
3.4310000e+03	0.0000000e+00	3.3000000e+01	4.2500000e+00	0.0000000e+00
3.4320000e+03	0.0000000e+00	3.0000000e+01	1.2500000e+00	0.0000000e+00
3.4340000e+03	1.0000000e+00	3.6000000e+01	3.0000000e+00	2.1052632e-01
3.4350000e+03	1.0000000e+00	3.6000000e+01	1.5000000e+00	0.0000000e+00
3.4390000e+03	1.0000000e+00	3.6000000e+01	1.0000000e+00	5.2631579e-02
3.4420000e+03	0.0000000e+00	4.2000000e+01	3.5000000e+00	2.1052632e-01
3.4490000e+03	0.0000000e+00	3.0000000e+01	2.5000000e+00	5.2631579e-02
3.4550000e+03	0.0000000e+00	3.9000000e+01	4.2500000e+00	6.3157895e-01
3.4560000e+03	0.0000000e+00	4.5000000e+01	5.7500000e+00	2.6315789e-01
3.4570000e+03	0.0000000e+00	4.5000000e+01	1.0000000e+00	5.2631579e-02
3.4600000e+03	0.0000000e+00	3.0000000e+01	1.2500000e+00	5.2631579e-02
3.4610000e+03	1.0000000e+00	3.3000000e+01	1.7500000e+00	1.1578947e+00
3.4680000e+03	0.0000000e+00	3.6000000e+01	2.2500000e+00	0.0000000e+00
3.4700000e+03	1.0000000e+00	3.9000000e+01	1.0000000e+00	0.0000000e+00
3.4710000e+03	1.0000000e+00	3.9000000e+01	2.5000000e+00	5.2631579e-02
3.4750000e+03	0.0000000e+00	4.5000000e+01	2.2500000e+00	2.1052632e-01
3.4810000e+03	0.0000000e+00	3.3000000e+01	1.2500000e+00	9.4736842e-01
3.4840000e+03	0.0000000e+00	3.9000000e+01	1.7500000e+00	3.6842105e-01
3.4850000e+03	0.0000000e+00	3.9000000e+01	2.0000000e+00	5.2631579e-01
3.4890000e+03	0.0000000e+00	3.9000000e+01	1.7500000e+00	3.1578947e-01
3.4910000e+03	0.0000000e+00	4.2000000e+01	1.2500000e+00	0.0000000e+00
3.4930000e+03	0.0000000e+00	4.2000000e+01	2.7500000e+00	7.3684211e-01
3.4940000e+03	1.0000000e+00	4.5000000e+01	1.7500000e+00	1.0526316e-01
3.4950000e+03	0.0000000e+00	4.2000000e+01	1.7500000e+00	1.5789474e-01
3.4970000e+03	0.0000000e+00	3.0000000e+01	3.5000000e+00	4.7368421e-01
3.4980000e+03	0.0000000e+00	4.2000000e+01	3.2500000e+00	1.5789474e-01
3.4990000e+03	1.0000000e+00	3.3000000e+01	1.5000000e+00	1.0526316e-01
3.5000000e+03	0.0000000e+00	3.0000000e+01	4.5000000e+00	5.2631579e-01
3.5010000e+03	1.0000000e+00	3.0000000e+01	4.0000000e+00	2.6315789e-01
3.5040000e+03	0.0000000e+00	3.0000000e+01	4.2500000e+00	4.2105263e-01
3.5050000e+03	0.0000000e+00	3.9000000e+01	2.2500000e+00	4.7368421e-01
3.5090000e+03	0.0000000e+00	3.9000000e+01	3.5000000e+00	6.3157895e-01
3.5110000e+03	0.0000000e+00	3.9000000e+01	2.7500000e+00	5.2631579e-02
3.5120000e+03	0.0000000e+00	3.9000000e+01	1.7500000e+00	1.0526316e-01
3.5130000e+03	0.0000000e+00	3.9000000e+01	1.2500000e+00	5.2631579e-02
3.5140000e+03	0.0000000e+00	4.2000000e+01	5.0000000e+00	7.3684211e-01
3.5180000e+03	1.0000000e+00	3.6000000e+01	3.0000000e+00	4.7368421e-01
3.5190000e+03	1.0000000e+00	3.0000000e+01	2.0000000e+00	0.0000000e+00
3.5230000e+03	0.0000000e+00	3.3000000e+01	1.7500000e+00	0.0000000e+00
3.5240000e+03	0.0000000e+00	3.3000000e+01	2.2500000e+00	0.0000000e+00
3.5250000e+03	0.0000000e+00	3.3000000e+01	2.7500000e+00	0.0000000e+00
3.5290000e+03	1.0000000e+00	3.6000000e+01	3.7500000e+00	1.5789474e-01
3.5300000e+03	0.0000000e+00	4.5000000e+01	2.5000000e+00	1.5789474e-01
3.5330000e+03	0.0000000e+00	4.5000000e+01	4.0000000e+00	5.2631579e-02
3.5380000e+03	1.0000000e+00	3.3000000e+01	1.5000000e+00	0.0000000e+00
3.5390000e+03	1.0000000e+00	3.0000000e+01	1.7500000e+00	0.0000000e+00
3.5410000e+03	1.0000000e+00	3.0000000e+01	1.7500000e+00	0.0000000e+00
3.5420000e+03	1.0000000e+00	3.0000000e+01	1.2500000e+00	1.5789474e-01
3.5440000e+03	1.0000000e+00	3.0000000e+01	1.2500000e+00	5.2631579e-02
3.5460000e+03	1.0000000e+00	3.6000000e+01	1.5000000e+00	4.2105263e-01
3.5470000e+03	1.0000000e+00	3.6000000e+01	2.2500000e+00	2.1052632e-01
3.5480000e+03	1.0000000e+00	4.5000000e+01	1.0000000e+00	2.1052632e-01
3.5510000e+03	1.0000000e+00	4.5000000e+01	2.7500000e+00	2.6315789e-01
3.5520000e+03	0.0000000e+00	3.9000000e+01	3.0000000e+00	5.2631579e-02
3.5550000e+03	1.0000000e+00	4.5000000e+01	1.0000000e+00	0.0000000e+00
3.5560000e+03	1.0000000e+00	4.5000000e+01	1.0000000e+00	0.0000000e+00
3.5650000e+03	0.0000000e+00	3.3000000e+01	4.0000000e+00	5.2631579e-02
3.5660000e+03	0.0000000e+00	3.3000000e+01	3.0000000e+00	0.0000000e+00
3.5670000e+03	0.0000000e+00	3.3000000e+01	1.0000000e+00	5.2631579e-02
3.5680000e+03	0.0000000e+00	3.6000000e+01	2.2500000e+00	1.0526316e-01
3.5710000e+03	0.0000000e+00	3.6000000e+01	2.0000000e+00	5.2631579e-02
3.5770000e+03	1.0000000e+00	3.9000000e+01	2.2500000e+00	5.2631579e-02
3.5780000e+03	1.0000000e+00	3.9000000e+01	3.0000000e+00	9.4736842e-01
3.5840000e+03	1.0000000e+00	3.6000000e+01	1.5000000e+00	0.0000000e+00
3.5850000e+03	0.0000000e+00	3.3000000e+01	3.2500000e+00	6.8421053e-01
3.5870000e+03	1.0000000e+00	3.3000000e+01	1.7500000e+00	8.4210526e-01
3.5880000e+03	0.0000000e+00	3.3000000e+01	2.7500000e+00	0.0000000e+00
3.5910000e+03	1.0000000e+00	4.2000000e+01	1.5000000e+00	4.2105263e-01
3.5920000e+03	1.0000000e+00	3.6000000e+01	2.0000000e+00	5.7894737e-01
3.5930000e+03	1.0000000e+00	4.2000000e+01	2.0000000e+00	3.6842105e-01
3.5940000e+03	1.0000000e+00	4.2000000e+01	1.5000000e+00	5.2631579e-02
3.5950000e+03	1.0000000e+00	4.2000000e+01	3.5000000e+00	0.0000000e+00
3.5960000e+03	1.0000000e+00	4.2000000e+01	2.5000000e+00	8.4210526e-01
3.5990000e+03	1.0000000e+00	4.2000000e+01	3.2500000e+00	2.1052632e-01
3.6040000e+03	0.0000000e+00	4.2000000e+01	1.7500000e+00	1.1052632e+00
3.6070000e+03	0.0000000e+00	3.6000000e+01	5.0000000e+00	1.9473684e+00
3.6090000e+03	0.0000000e+00	3.6000000e+01	2.7500000e+00	1.0526316e-01
3.6110000e+03	1.0000000e+00	3.9000000e+01	2.2500000e+00	1.0526316e-01
3.6130000e+03	0.0000000e+00	4.5000000e+01	1.7500000e+00	0.0000000e+00
3.6160000e+03	0.0000000e+00	4.5000000e+01	1.7500000e+00	0.0000000e+00
3.6180000e+03	0.0000000e+00	4.2000000e+01	1.2500000e+00	3.6842105e-01
3.7210000e+03	1.0000000e+00	4.2000000e+01	5.2500000e+00	2.6315789e-01
3.7220000e+03	1.0000000e+00	3.0000000e+01	3.5000000e+00	0.0000000e+00
3.7230000e+03	1.0000000e+00	3.0000000e+01	2.5000000e+00	5.2631579e-02
3.7240000e+03	1.0000000e+00	4.2000000e+01	6.0000000e+00	1.0526316e-01
3.7270000e+03	1.0000000e+00	4.5000000e+01	3.0000000e+00	1.0526316e-01
3.7290000e+03	1.0000000e+00	4.5000000e+01	3.2500000e+00	1.0526316e-01
3.7300000e+03	1.0000000e+00	3.0000000e+01	1.7500000e+00	0.0000000e+00
3.7310000e+03	1.0000000e+00	4.5000000e+01	2.0000000e+00	5.2631579e-01
3.7340000e+03	1.0000000e+00	4.5000000e+01	3.2500000e+00	3.1578947e-01
3.7350000e+03	1.0000000e+00	4.5000000e+01	1.7500000e+00	0.0000000e+00
3.7380000e+03	1.0000000e+00	4.5000000e+01	1.2500000e+00	0.0000000e+00
3.7400000e+03	1.0000000e+00	4.5000000e+01	1.0000000e+00	0.0000000e+00
3.7410000e+03	1.0000000e+00	4.5000000e+01	2.0000000e+00	0.0000000e+00
3.7420000e+03	1.0000000e+00	4.5000000e+01	2.0000000e+00	2.1052632e-01
3.7440000e+03	1.0000000e+00	4.5000000e+01	1.0000000e+00	1.0526316e-01
3.7480000e+03	1.0000000e+00	4.5000000e+01	1.5000000e+00	1.0526316e-01
3.7500000e+03	1.0000000e+00	3.0000000e+01	1.5000000e+00	0.0000000e+00
3.7510000e+03	1.0000000e+00	3.0000000e+01	2.5000000e+00	2.1052632e-01
3.7560000e+03	1.0000000e+00	3.3000000e+01	2.2500000e+00	1.0526316e-01
3.7570000e+03	1.0000000e+00	3.3000000e+01	1.5000000e+00	5.2631579e-02
3.7580000e+03	1.0000000e+00	3.3000000e+01	2.0000000e+00	5.2631579e-02
3.7590000e+03	1.0000000e+00	3.0000000e+01	1.0000000e+00	0.0000000e+00
3.7620000e+03	1.0000000e+00	4.5000000e+01	3.7500000e+00	2.6315789e-01
3.7630000e+03	1.0000000e+00	4.5000000e+01	1.2500000e+00	3.6842105e-01
3.7660000e+03	1.0000000e+00	3.6000000e+01	2.0000000e+00	0.0000000e+00
3.7670000e+03	1.0000000e+00	4.2000000e+01	1.0000000e+00	2.6315789e-01
3.7710000e+03	1.0000000e+00	3.0000000e+01	1.0000000e+00	0.0000000e+00
3.7760000e+03	1.0000000e+00	3.0000000e+01	3.0000000e+00	1.5789474e-01
3.7770000e+03	1.0000000e+00	3.3000000e+01	1.7500000e+00	0.0000000e+00
3.7790000e+03	1.0000000e+00	3.6000000e+01	1.0000000e+00	0.0000000e+00
3.7820000e+03	1.0000000e+00	4.5000000e+01	2.2500000e+00	5.2631579e-02
3.7830000e+03	1.0000000e+00	4.5000000e+01	2.7500000e+00	1.5789474e-01
3.7840000e+03	1.0000000e+00	4.5000000e+01	2.0000000e+00	5.2631579e-02
3.7860000e+03	1.0000000e+00	4.5000000e+01	1.2500000e+00	0.0000000e+00
3.7880000e+03	1.0000000e+00	4.5000000e+01	1.7500000e+00	2.6315789e-01
3.7900000e+03	1.0000000e+00	3.0000000e+01	2.2500000e+00	0.0000000e+00
3.7910000e+03	1.0000000e+00	3.0000000e+01	1.7500000e+00	0.0000000e+00
3.7950000e+03	1.0000000e+00	3.6000000e+01	2.0000000e+00	1.0526316e-01
3.7970000e+03	1.0000000e+00	3.3000000e+01	1.2500000e+00	1.0526316e-01
4.0010000e+03	0.0000000e+00	3.0000000e+01	4.0000000e+00	3.6842105e-01
4.0020000e+03	0.0000000e+00	3.0000000e+01	2.0000000e+00	7.8947368e-01
4.0030000e+03	0.0000000e+00	3.0000000e+01	1.2500000e+00	1.5789474e-01
4.0050000e+03	0.0000000e+00	3.0000000e+01	4.7500000e+00	9.4736842e-01
4.0090000e+03	0.0000000e+00	3.0000000e+01	2.2500000e+00	3.1578947e-01
4.0110000e+03	0.0000000e+00	3.9000000e+01	2.2500000e+00	1.5789474e-01
4.0130000e+03	0.0000000e+00	3.9000000e+01	2.7500000e+00	0.0000000e+00
4.0140000e+03	0.0000000e+00	3.9000000e+01	2.2500000e+00	4.7368421e-01
4.0150000e+03	0.0000000e+00	3.9000000e+01	4.0000000e+00	1.5789474e-01
4.0160000e+03	0.0000000e+00	3.9000000e+01	2.2500000e+00	3.1578947e-01
4.0170000e+03	0.0000000e+00	3.9000000e+01	6.0000000e+00	3.1578947e-01
4.0180000e+03	0.0000000e+00	3.9000000e+01	2.0000000e+00	0.0000000e+00
4.0190000e+03	0.0000000e+00	4.2000000e+01	4.0000000e+00	6.3157895e-01
4.0220000e+03	0.0000000e+00	4.2000000e+01	1.0000000e+00	0.0000000e+00
4.0270000e+03	0.0000000e+00	3.9000000e+01	1.0000000e+00	0.0000000e+00
4.0280000e+03	0.0000000e+00	3.9000000e+01	1.7500000e+00	5.2631579e-02
4.0290000e+03	0.0000000e+00	3.9000000e+01	1.5000000e+00	0.0000000e+00
4.0320000e+03	0.0000000e+00	3.9000000e+01	1.7500000e+00	5.2631579e-02
4.0350000e+03	0.0000000e+00	4.2000000e+01	4.7500000e+00	4.7368421e-01
4.0360000e+03	0.0000000e+00	4.2000000e+01	1.2500000e+00	5.2631579e-02
4.0370000e+03	0.0000000e+00	4.2000000e+01	3.5000000e+00	1.5789474e-01
4.0380000e+03	0.0000000e+00	3.0000000e+01	3.0000000e+00	6.3157895e-01
4.0390000e+03	0.0000000e+00	4.2000000e+01	2.0000000e+00	2.6315789e-01
4.0400000e+03	0.0000000e+00	3.0000000e+01	3.2500000e+00	5.2631579e-02
4.0430000e+03	0.0000000e+00	3.9000000e+01	2.2500000e+00	4.7368421e-01
4.0440000e+03	0.0000000e+00	3.9000000e+01	3.7500000e+00	5.2631579e-02
4.0450000e+03	0.0000000e+00	3.9000000e+01	2.5000000e+00	5.2631579e-02
4.0460000e+03	0.0000000e+00	3.9000000e+01	1.0000000e+00	5.2631579e-02
4.0470000e+03	0.0000000e+00	3.9000000e+01	6.0000000e+00	6.3157895e-01
4.0480000e+03	0.0000000e+00	3.9000000e+01	5.5000000e+00	1.8947368e+00
4.0510000e+03	0.0000000e+00	4.2000000e+01	1.7500000e+00	5.2631579e-02
4.0520000e+03	0.0000000e+00	4.2000000e+01	5.5000000e+00	9.4736842e-01
4.0540000e+03	0.0000000e+00	3.9000000e+01	1.7500000e+00	0.0000000e+00
4.0550000e+03	1.0000000e+00	3.9000000e+01	1.7500000e+00	5.2631579e-02
4.0560000e+03	1.0000000e+00	3.0000000e+01	2.2500000e+00	5.2631579e-02
4.0590000e+03	1.0000000e+00	3.0000000e+01	1.7500000e+00	5.2631579e-02
4.0600000e+03	1.0000000e+00	3.9000000e+01	2.2500000e+00	1.0526316e-01
4.0620000e+03	1.0000000e+00	3.9000000e+01	2.2500000e+00	3.6842105e-01
4.0650000e+03	1.0000000e+00	3.9000000e+01	2.2500000e+00	1.0526316e-01
4.0660000e+03	1.0000000e+00	3.9000000e+01	2.7500000e+00	5.2631579e-02
4.0690000e+03	1.0000000e+00	4.2000000e+01	3.0000000e+00	1.0526316e-01
4.0730000e+03	1.0000000e+00	4.2000000e+01	2.5000000e+00	0.0000000e+00
4.0780000e+03	1.0000000e+00	3.0000000e+01	1.2500000e+00	0.0000000e+00
4.0790000e+03	1.0000000e+00	3.0000000e+01	2.5000000e+00	0.0000000e+00
4.0840000e+03	1.0000000e+00	3.9000000e+01	4.7500000e+00	6.8421053e-01
4.0850000e+03	1.0000000e+00	3.9000000e+01	1.0000000e+00	2.1052632e-01
4.0880000e+03	1.0000000e+00	4.2000000e+01	1.2500000e+00	5.2631579e-02
4.0890000e+03	1.0000000e+00	4.2000000e+01	1.2500000e+00	0.0000000e+00
4.0900000e+03	1.0000000e+00	3.9000000e+01	1.5000000e+00	1.0526316e-01
4.0930000e+03	1.0000000e+00	4.2000000e+01	1.2500000e+00	0.0000000e+00
4.0940000e+03	1.0000000e+00	3.0000000e+01	2.7500000e+00	0.0000000e+00
4.0960000e+03	1.0000000e+00	3.0000000e+01	3.7500000e+00	3.1578947e-01
4.1010000e+03	1.0000000e+00	3.9000000e+01	3.0000000e+00	0.0000000e+00
4.1030000e+03	1.0000000e+00	3.9000000e+01	1.0000000e+00	0.0000000e+00
4.1050000e+03	1.0000000e+00	3.9000000e+01	3.0000000e+00	0.0000000e+00
4.1080000e+03	1.0000000e+00	4.2000000e+01	1.0000000e+00	0.0000000e+00
4.1090000e+03	1.0000000e+00	4.2000000e+01	1.7500000e+00	5.2631579e-02
4.1100000e+03	1.0000000e+00	4.2000000e+01	1.7500000e+00	3.1578947e-01
4.1110000e+03	0.0000000e+00	3.3000000e+01	1.7500000e+00	0.0000000e+00
4.1120000e+03	0.0000000e+00	3.3000000e+01	1.0000000e+00	5.2631579e-02
4.1130000e+03	0.0000000e+00	3.3000000e+01	1.0000000e+00	5.2631579e-02
4.1140000e+03	0.0000000e+00	3.3000000e+01	1.5000000e+00	4.2105263e-01
4.1150000e+03	1.0000000e+00	3.9000000e+01	3.7500000e+00	0.0000000e+00
4.1160000e+03	0.0000000e+00	3.3000000e+01	2.2500000e+00	1.0526316e-01
4.1170000e+03	0.0000000e+00	3.3000000e+01	2.7500000e+00	4.2105263e-01
4.1200000e+03	1.0000000e+00	3.0000000e+01	1.2500000e+00	0.0000000e+00
4.1210000e+03	0.0000000e+00	4.2000000e+01	2.5000000e+00	5.2631579e-02
4.1220000e+03	0.0000000e+00	4.2000000e+01	2.2500000e+00	5.2631579e-02
4.1230000e+03	0.0000000e+00	4.5000000e+01	3.2500000e+00	5.2631579e-02
4.1240000e+03	0.0000000e+00	4.5000000e+01	4.7500000e+00	1.0000000e+00
4.1250000e+03	0.0000000e+00	4.5000000e+01	1.5000000e+00	2.6315789e-01
4.1260000e+03	0.0000000e+00	4.2000000e+01	1.0000000e+00	0.0000000e+00
4.1320000e+03	0.0000000e+00	3.3000000e+01	2.7500000e+00	5.2631579e-02
4.1330000e+03	0.0000000e+00	4.2000000e+01	2.0000000e+00	2.6315789e-01
4.1340000e+03	0.0000000e+00	4.5000000e+01	1.7500000e+00	1.0526316e-01
4.1360000e+03	0.0000000e+00	3.3000000e+01	1.5000000e+00	5.2631579e-02
4.1370000e+03	0.0000000e+00	3.3000000e+01	1.0000000e+00	5.2631579e-02
4.1380000e+03	0.0000000e+00	4.5000000e+01	4.7500000e+00	3.6842105e-01
4.1430000e+03	0.0000000e+00	4.2000000e+01	3.2500000e+00	2.1052632e-01
4.1450000e+03	0.0000000e+00	4.5000000e+01	2.2500000e+00	5.2631579e-02
4.1460000e+03	0.0000000e+00	3.0000000e+01	1.5000000e+00	1.5789474e-01
4.1470000e+03	0.0000000e+00	4.5000000e+01	3.2500000e+00	5.2631579e-02
4.1480000e+03	0.0000000e+00	4.5000000e+01	3.2500000e+00	6.3157895e-01
4.1490000e+03	0.0000000e+00	4.5000000e+01	2.0000000e+00	4.2105263e-01
4.1500000e+03	0.0000000e+00	3.3000000e+01	3.7500000e+00	1.5789474e-01
4.1510000e+03	0.0000000e+00	3.3000000e+01	1.5000000e+00	0.0000000e+00
4.1540000e+03	0.0000000e+00	3.3000000e+01	2.0000000e+00	4.7368421e-01
4.1580000e+03	0.0000000e+00	4.5000000e+01	3.7500000e+00	3.1578947e-01
4.1610000e+03	0.0000000e+00	4.2000000e+01	2.7500000e+00	0.0000000e+00
4.1620000e+03	0.0000000e+00	4.5000000e+01	1.2500000e+00	0.0000000e+00
4.1630000e+03	0.0000000e+00	4.2000000e+01	3.2500000e+00	5.2631579e-02
4.1660000e+03	0.0000000e+00	4.5000000e+01	3.2500000e+00	1.0526316e-01
4.1670000e+03	0.0000000e+00	4.5000000e+01	1.7500000e+00	3.1578947e-01
4.1720000e+03	0.0000000e+00	3.6000000e+01	1.0000000e+00	3.1578947e-01
4.1750000e+03	1.0000000e+00	4.2000000e+01	2.0000000e+00	5.2631579e-02
4.1770000e+03	1.0000000e+00	3.3000000e+01	1.2500000e+00	5.2631579e-02
4.1780000e+03	1.0000000e+00	4.2000000e+01	2.5000000e+00	5.2631579e-02
4.1800000e+03	1.0000000e+00	4.2000000e+01	3.7500000e+00	7.3684211e-01
4.1840000e+03	1.0000000e+00	4.5000000e+01	2.5000000e+00	0.0000000e+00
4.1850000e+03	1.0000000e+00	4.5000000e+01	2.2500000e+00	0.0000000e+00
4.1860000e+03	1.0000000e+00	4.5000000e+01	4.2500000e+00	0.0000000e+00
4.1900000e+03	0.0000000e+00	3.3000000e+01	2.5000000e+00	0.0000000e+00
4.1920000e+03	0.0000000e+00	3.6000000e+01	2.0000000e+00	8.4210526e-01
4.1960000e+03	1.0000000e+00	3.0000000e+01	2.5000000e+00	0.0000000e+00
4.1980000e+03	1.0000000e+00	4.2000000e+01	1.2500000e+00	0.0000000e+00
4.1990000e+03	1.0000000e+00	3.3000000e+01	3.0000000e+00	0.0000000e+00
4.2010000e+03	1.0000000e+00	4.2000000e+01	3.0000000e+00	5.2631579e-02
4.2020000e+03	1.0000000e+00	4.2000000e+01	1.7500000e+00	5.2631579e-02
4.2030000e+03	1.0000000e+00	4.5000000e+01	3.2500000e+00	0.0000000e+00
4.2050000e+03	1.0000000e+00	4.5000000e+01	2.5000000e+00	0.0000000e+00
4.2080000e+03	1.0000000e+00	4.5000000e+01	3.5000000e+00	5.2631579e-02
4.2090000e+03	1.0000000e+00	3.6000000e+01	1.0000000e+00	0.0000000e+00
4.2110000e+03	1.0000000e+00	3.9000000e+01	4.2500000e+00	2.6315789e-01
4.2170000e+03	1.0000000e+00	3.9000000e+01	1.0000000e+00	0.0000000e+00
4.2180000e+03	1.0000000e+00	3.6000000e+01	1.2500000e+00	0.0000000e+00
4.2190000e+03	1.0000000e+00	4.5000000e+01	1.7500000e+00	0.0000000e+00
4.2200000e+03	1.0000000e+00	3.6000000e+01	1.0000000e+00	5.2631579e-02
4.2220000e+03	1.0000000e+00	3.6000000e+01	1.7500000e+00	3.6842105e-01
4.2230000e+03	1.0000000e+00	4.2000000e+01	3.7500000e+00	3.6842105e-01
4.2250000e+03	1.0000000e+00	4.5000000e+01	2.2500000e+00	1.5789474e-01
4.2280000e+03	1.0000000e+00	4.5000000e+01	4.0000000e+00	6.3157895e-01
4.2300000e+03	1.0000000e+00	4.5000000e+01	1.2500000e+00	3.1578947e-01
4.2310000e+03	1.0000000e+00	4.5000000e+01	3.2500000e+00	1.0526316e-01
4.2320000e+03	1.0000000e+00	4.5000000e+01	1.5000000e+00	5.2631579e-02
4.2330000e+03	0.0000000e+00	3.6000000e+01	1.0000000e+00	1.5789474e-01
4.2340000e+03	0.0000000e+00	3.6000000e+01	1.5000000e+00	8.4210526e-01
4.2360000e+03	0.0000000e+00	3.6000000e+01	2.2500000e+00	0.0000000e+00
4.2390000e+03	0.0000000e+00	3.6000000e+01	2.0000000e+00	5.2631579e-02
4.2430000e+03	0.0000000e+00	3.6000000e+01	2.5000000e+00	4.7368421e-01
4.2460000e+03	0.0000000e+00	3.6000000e+01	2.2500000e+00	0.0000000e+00
4.2500000e+03	0.0000000e+00	4.5000000e+01	1.7500000e+00	4.7368421e-01
4.2530000e+03	0.0000000e+00	3.3000000e+01	3.0000000e+00	2.1052632e-01
4.2540000e+03	1.0000000e+00	4.5000000e+01	3.5000000e+00	3.6842105e-01
4.2550000e+03	1.0000000e+00	4.5000000e+01	2.5000000e+00	0.0000000e+00
4.2570000e+03	1.0000000e+00	3.0000000e+01	2.0000000e+00	0.0000000e+00
4.2590000e+03	0.0000000e+00	3.3000000e+01	2.5000000e+00	1.5789474e-01
4.2620000e+03	1.0000000e+00	3.3000000e+01	1.7500000e+00	0.0000000e+00
4.2630000e+03	1.0000000e+00	3.0000000e+01	1.2500000e+00	3.1578947e-01
4.2650000e+03	0.0000000e+00	3.6000000e+01	1.0000000e+00	3.1578947e-01
4.2680000e+03	0.0000000e+00	3.6000000e+01	2.0000000e+00	1.5789474e-01
4.2730000e+03	1.0000000e+00	3.6000000e+01	4.0000000e+00	5.2631579e-01
4.2760000e+03	1.0000000e+00	3.6000000e+01	1.5000000e+00	1.0526316e-01
4.2770000e+03	1.0000000e+00	3.9000000e+01	2.0000000e+00	2.1052632e-01
4.2780000e+03	1.0000000e+00	3.6000000e+01	1.7500000e+00	2.1052632e-01
4.2790000e+03	1.0000000e+00	3.6000000e+01	1.5000000e+00	5.2631579e-02
4.2820000e+03	1.0000000e+00	3.6000000e+01	1.0000000e+00	0.0000000e+00
4.2860000e+03	1.0000000e+00	3.9000000e+01	3.5000000e+00	6.3157895e-01
4.2880000e+03	1.0000000e+00	3.6000000e+01	1.5000000e+00	0.0000000e+00
4.2900000e+03	1.0000000e+00	3.6000000e+01	2.2500000e+00	8.9473684e-01
4.2910000e+03	1.0000000e+00	3.6000000e+01	2.7500000e+00	1.1578947e+00
4.2930000e+03	0.0000000e+00	3.6000000e+01	2.0000000e+00	5.7894737e-01
4.2950000e+03	1.0000000e+00	3.6000000e+01	2.5000000e+00	2.6315789e-01
4.2980000e+03	1.0000000e+00	3.6000000e+01	2.5000000e+00	0.0000000e+00
4.3000000e+03	0.0000000e+00	3.6000000e+01	2.0000000e+00	3.6842105e-01
4.3130000e+03	0.0000000e+00	3.6000000e+01	3.2500000e+00	4.2105263e-01
4.3150000e+03	0.0000000e+00	4.2000000e+01	2.2500000e+00	9.4736842e-01
4.3160000e+03	0.0000000e+00	3.6000000e+01	2.0000000e+00	0.0000000e+00
4.3170000e+03	0.0000000e+00	3.6000000e+01	3.2500000e+00	5.2631579e-02
4.3180000e+03	0.0000000e+00	3.6000000e+01	3.2500000e+00	5.7894737e-01
4.3220000e+03	0.0000000e+00	4.2000000e+01	1.2500000e+00	0.0000000e+00
4.3230000e+03	0.0000000e+00	4.2000000e+01	2.2500000e+00	6.8421053e-01
4.3250000e+03	0.0000000e+00	3.0000000e+01	1.0000000e+00	0.0000000e+00
4.3290000e+03	0.0000000e+00	3.0000000e+01	4.0000000e+00	3.6842105e-01
4.3350000e+03	0.0000000e+00	4.2000000e+01	2.0000000e+00	6.3157895e-01
4.3360000e+03	0.0000000e+00	3.6000000e+01	1.7500000e+00	2.6315789e-01
4.3370000e+03	0.0000000e+00	4.2000000e+01	5.0000000e+00	5.2631579e-01
4.3380000e+03	0.0000000e+00	3.6000000e+01	1.0000000e+00	3.6842105e-01
4.3390000e+03	0.0000000e+00	4.2000000e+01	1.7500000e+00	7.8947368e-01
4.3400000e+03	0.0000000e+00	4.5000000e+01	2.7500000e+00	4.2105263e-01
4.3420000e+03	0.0000000e+00	4.5000000e+01	1.2500000e+00	1.5789474e-01
4.3430000e+03	0.0000000e+00	4.2000000e+01	2.2500000e+00	1.0526316e-01
4.3440000e+03	0.0000000e+00	4.2000000e+01	2.0000000e+00	5.2631579e-02
4.3450000e+03	0.0000000e+00	3.3000000e+01	3.7500000e+00	4.2105263e-01
4.3470000e+03	0.0000000e+00	4.5000000e+01	1.7500000e+00	1.0526316e-01
4.3480000e+03	0.0000000e+00	4.5000000e+01	2.5000000e+00	4.2105263e-01
4.3490000e+03	0.0000000e+00	4.5000000e+01	1.0000000e+00	5.2631579e-02
4.3510000e+03	0.0000000e+00	4.5000000e+01	1.2500000e+00	0.0000000e+00
4.3530000e+03	0.0000000e+00	3.0000000e+01	1.2500000e+00	0.0000000e+00
4.3540000e+03	0.0000000e+00	3.3000000e+01	2.0000000e+00	0.0000000e+00
4.3550000e+03	0.0000000e+00	3.0000000e+01	2.0000000e+00	5.7894737e-01
4.3560000e+03	0.0000000e+00	3.0000000e+01	3.2500000e+00	1.0526316e-01
4.3580000e+03	0.0000000e+00	3.3000000e+01	2.2500000e+00	2.1052632e-01
4.3600000e+03	0.0000000e+00	3.9000000e+01	3.2500000e+00	1.2105263e+00
4.3610000e+03	0.0000000e+00	3.3000000e+01	1.5000000e+00	0.0000000e+00
4.3650000e+03	0.0000000e+00	3.9000000e+01	2.0000000e+00	0.0000000e+00
4.3690000e+03	0.0000000e+00	4.5000000e+01	4.0000000e+00	4.2105263e-01
4.3700000e+03	0.0000000e+00	4.5000000e+01	1.0000000e+00	0.0000000e+00
4.3710000e+03	0.0000000e+00	4.5000000e+01	1.0000000e+00	0.0000000e+00
4.3720000e+03	0.0000000e+00	4.5000000e+01	1.2500000e+00	0.0000000e+00
4.3740000e+03	1.0000000e+00	3.0000000e+01	2.7500000e+00	0.0000000e+00
4.3770000e+03	1.0000000e+00	3.0000000e+01	1.5000000e+00	1.0526316e-01
4.3790000e+03	1.0000000e+00	3.6000000e+01	1.0000000e+00	0.0000000e+00
4.3840000e+03	1.0000000e+00	3.6000000e+01	2.5000000e+00	5.2631579e-02
4.3850000e+03	1.0000000e+00	4.2000000e+01	2.2500000e+00	1.0526316e-01
4.3880000e+03	1.0000000e+00	4.2000000e+01	2.2500000e+00	1.0526316e-01
4.3890000e+03	1.0000000e+00	4.2000000e+01	1.0000000e+00	0.0000000e+00
4.3900000e+03	1.0000000e+00	4.2000000e+01	1.0000000e+00	0.0000000e+00
4.3910000e+03	1.0000000e+00	4.2000000e+01	1.5000000e+00	0.0000000e+00
4.3940000e+03	1.0000000e+00	4.2000000e+01	1.2500000e+00	0.0000000e+00
4.3950000e+03	1.0000000e+00	4.2000000e+01	1.2500000e+00	5.2631579e-02
4.3960000e+03	1.0000000e+00	4.2000000e+01	3.0000000e+00	2.1052632e-01
4.3970000e+03	1.0000000e+00	4.2000000e+01	3.0000000e+00	5.7894737e-01
4.3980000e+03	1.0000000e+00	3.6000000e+01	1.0000000e+00	5.2631579e-02
4.4050000e+03	1.0000000e+00	4.5000000e+01	3.5000000e+00	2.1052632e-01
4.4080000e+03	1.0000000e+00	3.0000000e+01	1.2500000e+00	0.0000000e+00
4.4090000e+03	1.0000000e+00	4.2000000e+01	1.5000000e+00	1.0526316e-01
4.4100000e+03	1.0000000e+00	4.5000000e+01	4.7500000e+00	6.3157895e-01
4.4160000e+03	1.0000000e+00	3.0000000e+01	2.5000000e+00	0.0000000e+00
4.4170000e+03	1.0000000e+00	3.0000000e+01	3.0000000e+00	2.1052632e-01
4.4190000e+03	0.0000000e+00	4.2000000e+01	2.0000000e+00	0.0000000e+00
4.4210000e+03	1.0000000e+00	4.2000000e+01	1.5000000e+00	1.5789474e-01
4.4220000e+03	1.0000000e+00	3.3000000e+01	1.2500000e+00	0.0000000e+00
4.4250000e+03	1.0000000e+00	3.9000000e+01	3.5000000e+00	0.0000000e+00
4.4270000e+03	1.0000000e+00	4.5000000e+01	1.0000000e+00	2.1052632e-01
4.4280000e+03	1.0000000e+00	4.5000000e+01	1.7500000e+00	2.6315789e-01
4.4300000e+03	1.0000000e+00	4.5000000e+01	1.7500000e+00	4.2105263e-01
4.4330000e+03	1.0000000e+00	3.9000000e+01	2.7500000e+00	1.0526316e+00
4.4340000e+03	1.0000000e+00	3.3000000e+01	4.0000000e+00	0.0000000e+00
4.4380000e+03	0.0000000e+00	3.3000000e+01	3.5000000e+00	8.4210526e-01
4.4390000e+03	0.0000000e+00	3.3000000e+01	2.2500000e+00	0.0000000e+00
4.4410000e+03	1.0000000e+00	3.0000000e+01	1.5000000e+00	3.1578947e-01
4.4420000e+03	1.0000000e+00	3.3000000e+01	1.0000000e+00	0.0000000e+00
4.4440000e+03	1.0000000e+00	3.3000000e+01	1.5000000e+00	0.0000000e+00
4.4450000e+03	1.0000000e+00	3.3000000e+01	3.0000000e+00	5.2631579e-01
4.4470000e+03	0.0000000e+00	3.9000000e+01	1.5000000e+00	0.0000000e+00
4.4500000e+03	0.0000000e+00	3.9000000e+01	1.5000000e+00	1.0526316e-01
4.4510000e+03	0.0000000e+00	3.9000000e+01	2.2500000e+00	8.4210526e-01
4.4530000e+03	0.0000000e+00	3.9000000e+01	3.5000000e+00	3.1578947e-01
4.4540000e+03	0.0000000e+00	3.9000000e+01	3.2500000e+00	3.1578947e-01
4.4550000e+03	1.0000000e+00	3.3000000e+01	3.0000000e+00	5.2631579e-02
4.4560000e+03	0.0000000e+00	4.5000000e+01	2.7500000e+00	5.2631579e-02
4.4570000e+03	0.0000000e+00	3.9000000e+01	1.0000000e+00	0.0000000e+00
4.4580000e+03	0.0000000e+00	3.6000000e+01	2.2500000e+00	5.2631579e-02
4.4590000e+03	1.0000000e+00	3.0000000e+01	4.5000000e+00	8.9473684e-01
4.4600000e+03	0.0000000e+00	4.5000000e+01	3.7500000e+00	4.2105263e-01
4.4630000e+03	0.0000000e+00	4.2000000e+01	2.0000000e+00	0.0000000e+00
4.4650000e+03	0.0000000e+00	3.3000000e+01	2.7500000e+00	4.7368421e-01
4.4690000e+03	1.0000000e+00	3.9000000e+01	1.0000000e+00	0.0000000e+00
4.4720000e+03	1.0000000e+00	3.9000000e+01	1.2500000e+00	5.2631579e-02
4.4750000e+03	0.0000000e+00	3.6000000e+01	2.5000000e+00	2.6315789e-01
4.4770000e+03	0.0000000e+00	3.0000000e+01	3.0000000e+00	0.0000000e+00
4.4780000e+03	0.0000000e+00	3.0000000e+01	1.2500000e+00	0.0000000e+00
4.4800000e+03	0.0000000e+00	3.6000000e+01	2.2500000e+00	1.5789474e-01
4.4810000e+03	0.0000000e+00	3.0000000e+01	2.5000000e+00	3.1578947e-01
4.4820000e+03	0.0000000e+00	3.6000000e+01	2.5000000e+00	5.2631579e-02
4.4830000e+03	0.0000000e+00	3.6000000e+01	1.5000000e+00	0.0000000e+00
4.4870000e+03	0.0000000e+00	3.6000000e+01	1.5000000e+00	5.2631579e-02
4.4880000e+03	0.0000000e+00	4.2000000e+01	5.5000000e+00	2.0526316e+00
4.4910000e+03	0.0000000e+00	4.2000000e+01	1.0000000e+00	0.0000000e+00
4.4940000e+03	0.0000000e+00	4.2000000e+01	2.2500000e+00	3.1578947e-01
4.4950000e+03	0.0000000e+00	4.2000000e+01	2.7500000e+00	5.2631579e-02
4.4960000e+03	0.0000000e+00	4.2000000e+01	1.7500000e+00	4.7368421e-01
4.4970000e+03	0.0000000e+00	4.2000000e+01	2.5000000e+00	1.5789474e-01
4.5000000e+03	0.0000000e+00	3.0000000e+01	3.5000000e+00	2.6315789e-01
4.5010000e+03	0.0000000e+00	3.0000000e+01	2.5000000e+00	1.5789474e-01
4.5030000e+03	0.0000000e+00	3.6000000e+01	1.5000000e+00	1.0526316e-01
4.5040000e+03	0.0000000e+00	4.2000000e+01	1.5000000e+00	3.1578947e-01
4.5060000e+03	0.0000000e+00	3.0000000e+01	2.0000000e+00	1.5789474e-01
4.5080000e+03	0.0000000e+00	4.5000000e+01	1.2500000e+00	1.5789474e-01
4.5090000e+03	0.0000000e+00	4.5000000e+01	3.2500000e+00	5.7894737e-01
4.5100000e+03	0.0000000e+00	4.5000000e+01	1.7500000e+00	5.2631579e-02
4.5150000e+03	0.0000000e+00	4.5000000e+01	1.7500000e+00	5.2631579e-01
4.5160000e+03	0.0000000e+00	4.5000000e+01	2.5000000e+00	1.5789474e-01
4.5170000e+03	0.0000000e+00	3.3000000e+01	2.0000000e+00	5.2631579e-01
4.5180000e+03	0.0000000e+00	4.2000000e+01	2.2500000e+00	4.2105263e-01
4.5190000e+03	0.0000000e+00	3.0000000e+01	1.7500000e+00	3.1578947e-01
4.5200000e+03	1.0000000e+00	4.5000000e+01	1.2500000e+00	2.1052632e-01
4.5220000e+03	0.0000000e+00	3.0000000e+01	2.5000000e+00	2.1052632e-01
4.5250000e+03	0.0000000e+00	3.3000000e+01	3.2500000e+00	0.0000000e+00
4.5260000e+03	0.0000000e+00	3.3000000e+01	1.0000000e+00	0.0000000e+00
4.5270000e+03	0.0000000e+00	3.3000000e+01	2.5000000e+00	2.1052632e-01
4.5280000e+03	0.0000000e+00	3.3000000e+01	3.2500000e+00	3.1578947e-01
4.5320000e+03	0.0000000e+00	3.9000000e+01	3.5000000e+00	4.2105263e-01
4.5330000e+03	0.0000000e+00	3.9000000e+01	2.2500000e+00	4.7368421e-01
4.5340000e+03	0.0000000e+00	4.2000000e+01	4.0000000e+00	2.6315789e-01
4.5350000e+03	0.0000000e+00	4.5000000e+01	1.7500000e+00	1.5789474e-01
4.5360000e+03	0.0000000e+00	4.5000000e+01	3.2500000e+00	5.2631579e-01
4.5370000e+03	0.0000000e+00	4.5000000e+01	1.0000000e+00	5.2631579e-02
4.5430000e+03	1.0000000e+00	3.0000000e+01	1.0000000e+00	0.0000000e+00
4.5440000e+03	1.0000000e+00	3.6000000e+01	1.0000000e+00	5.2631579e-02
4.5450000e+03	1.0000000e+00	3.6000000e+01	2.2500000e+00	0.0000000e+00
4.5460000e+03	1.0000000e+00	3.6000000e+01	2.2500000e+00	2.1052632e-01
4.5490000e+03	0.0000000e+00	4.5000000e+01	2.0000000e+00	1.5789474e-01
4.5510000e+03	1.0000000e+00	4.2000000e+01	4.2500000e+00	3.1578947e-01
4.5530000e+03	1.0000000e+00	4.2000000e+01	3.0000000e+00	3.6842105e-01
4.5540000e+03	1.0000000e+00	4.2000000e+01	4.5000000e+00	3.1578947e-01
4.5560000e+03	1.0000000e+00	4.2000000e+01	2.5000000e+00	4.2105263e-01
4.5570000e+03	1.0000000e+00	4.2000000e+01	2.0000000e+00	2.6315789e-01
4.5590000e+03	1.0000000e+00	3.0000000e+01	1.0000000e+00	7.8947368e-01
4.5610000e+03	0.0000000e+00	3.3000000e+01	3.7500000e+00	5.2631579e-02
4.5620000e+03	0.0000000e+00	3.3000000e+01	1.2500000e+00	5.2631579e-02
4.5640000e+03	1.0000000e+00	3.0000000e+01	1.7500000e+00	0.0000000e+00
4.5680000e+03	1.0000000e+00	3.6000000e+01	1.7500000e+00	5.2631579e-02
4.5740000e+03	1.0000000e+00	4.2000000e+01	1.7500000e+00	0.0000000e+00
4.5750000e+03	1.0000000e+00	4.2000000e+01	2.5000000e+00	0.0000000e+00
4.5770000e+03	1.0000000e+00	4.5000000e+01	2.7500000e+00	1.5789474e-01
4.5780000e+03	1.0000000e+00	4.5000000e+01	1.0000000e+00	1.5789474e-01
4.5800000e+03	1.0000000e+00	3.0000000e+01	2.7500000e+00	1.5789474e-01
4.5880000e+03	1.0000000e+00	3.3000000e+01	1.5000000e+00	5.2631579e-02
4.5900000e+03	0.0000000e+00	3.9000000e+01	1.2500000e+00	4.7368421e-01
4.5920000e+03	1.0000000e+00	4.5000000e+01	2.0000000e+00	0.0000000e+00
4.5930000e+03	1.0000000e+00	3.9000000e+01	1.5000000e+00	3.6842105e-01
4.5940000e+03	1.0000000e+00	3.9000000e+01	1.2500000e+00	1.0526316e-01
4.5960000e+03	0.0000000e+00	3.3000000e+01	3.0000000e+00	0.0000000e+00
4.6020000e+03	0.0000000e+00	3.3000000e+01	4.5000000e+00	1.5789474e-01
4.6040000e+03	0.0000000e+00	3.3000000e+01	3.7500000e+00	8.4210526e-01
4.6060000e+03	1.0000000e+00	3.3000000e+01	1.2500000e+00	1.5789474e-01
4.6070000e+03	0.0000000e+00	3.9000000e+01	1.0000000e+00	0.0000000e+00
4.6090000e+03	0.0000000e+00	3.9000000e+01	3.2500000e+00	8.4210526e-01
4.6130000e+03	0.0000000e+00	3.9000000e+01	3.2500000e+00	3.1578947e-01
4.6140000e+03	0.0000000e+00	4.2000000e+01	3.2500000e+00	0.0000000e+00
4.6160000e+03	1.0000000e+00	3.3000000e+01	2.5000000e+00	1.0526316e-01
4.6170000e+03	1.0000000e+00	4.2000000e+01	3.0000000e+00	0.0000000e+00
4.6180000e+03	1.0000000e+00	3.3000000e+01	1.7500000e+00	3.6842105e-01
4.6190000e+03	0.0000000e+00	3.0000000e+01	3.0000000e+00	5.2631579e-02
4.6230000e+03	1.0000000e+00	3.9000000e+01	3.0000000e+00	6.8421053e-01
4.6240000e+03	1.0000000e+00	3.9000000e+01	1.5000000e+00	5.2631579e-01
4.6250000e+03	1.0000000e+00	3.9000000e+01	1.7500000e+00	5.2631579e-02
4.6290000e+03	1.0000000e+00	4.5000000e+01	5.5000000e+00	3.6842105e-01
4.6310000e+03	1.0000000e+00	3.9000000e+01	1.0000000e+00	1.5789474e-01
4.6330000e+03	1.0000000e+00	3.0000000e+01	1.0000000e+00	0.0000000e+00
5.0010000e+03	0.0000000e+00	4.5000000e+01	3.2500000e+00	4.2105263e-01
5.0020000e+03	0.0000000e+00	3.0000000e+01	1.5000000e+00	5.2631579e-02
5.0060000e+03	0.0000000e+00	4.2000000e+01	3.5000000e+00	4.2105263e-01
5.0080000e+03	0.0000000e+00	4.2000000e+01	2.7500000e+00	3.6842105e-01
5.0100000e+03	0.0000000e+00	4.5000000e+01	2.2500000e+00	0.0000000e+00
5.0160000e+03	0.0000000e+00	4.2000000e+01	2.0000000e+00	4.7368421e-01
5.0190000e+03	1.0000000e+00	3.0000000e+01	1.2500000e+00	5.2631579e-02
5.0200000e+03	1.0000000e+00	4.2000000e+01	1.5000000e+00	5.7894737e-01
5.0210000e+03	0.0000000e+00	3.0000000e+01	1.0000000e+00	0.0000000e+00
5.0250000e+03	1.0000000e+00	4.5000000e+01	1.2500000e+00	6.3157895e-01
5.0260000e+03	1.0000000e+00	4.2000000e+01	1.7500000e+00	6.3157895e-01
5.0300000e+03	1.0000000e+00	4.5000000e+01	1.2500000e+00	1.0526316e-01
5.0400000e+03	0.0000000e+00	3.0000000e+01	2.5000000e+00	1.2105263e+00
5.0410000e+03	1.0000000e+00	4.2000000e+01	3.5000000e+00	2.6315789e-01
5.0480000e+03	0.0000000e+00	3.9000000e+01	3.2500000e+00	4.2105263e-01
5.0500000e+03	0.0000000e+00	3.9000000e+01	4.5000000e+00	1.9473684e+00
5.0530000e+03	1.0000000e+00	3.0000000e+01	3.7500000e+00	6.8421053e-01
5.0560000e+03	0.0000000e+00	3.9000000e+01	1.0000000e+00	2.6315789e-01
5.0580000e+03	0.0000000e+00	4.5000000e+01	3.5000000e+00	2.1052632e-01
5.2010000e+03	0.0000000e+00	3.9000000e+01	1.2500000e+00	1.0000000e+00
5.2020000e+03	0.0000000e+00	3.9000000e+01	3.7500000e+00	5.2631579e-01
5.2030000e+03	0.0000000e+00	4.2000000e+01	1.5000000e+00	0.0000000e+00
5.2080000e+03	0.0000000e+00	3.3000000e+01	1.2500000e+00	0.0000000e+00
5.2090000e+03	0.0000000e+00	3.9000000e+01	2.0000000e+00	5.2631579e-02
5.2120000e+03	1.0000000e+00	4.5000000e+01	1.5000000e+00	5.2631579e-02
5.2150000e+03	0.0000000e+00	3.3000000e+01	3.0000000e+00	1.0526316e-01
5.2170000e+03	0.0000000e+00	3.9000000e+01	1.7500000e+00	3.6842105e-01
5.2180000e+03	0.0000000e+00	3.9000000e+01	2.5000000e+00	2.1052632e-01
5.2190000e+03	0.0000000e+00	3.6000000e+01	3.5000000e+00	1.5789474e-01
5.2280000e+03	1.0000000e+00	3.9000000e+01	2.5000000e+00	4.2105263e-01
5.2300000e+03	1.0000000e+00	3.3000000e+01	1.7500000e+00	0.0000000e+00
5.2310000e+03	1.0000000e+00	3.6000000e+01	1.7500000e+00	0.0000000e+00
5.2320000e+03	1.0000000e+00	3.9000000e+01	3.0000000e+00	1.0526316e-01
5.2340000e+03	1.0000000e+00	3.6000000e+01	1.5000000e+00	1.0526316e-01
5.2420000e+03	1.0000000e+00	3.6000000e+01	1.5000000e+00	5.2631579e-02
5.2450000e+03	0.0000000e+00	3.6000000e+01	2.0000000e+00	1.0526316e-01
5.2480000e+03	0.0000000e+00	3.3000000e+01	1.5000000e+00	2.1052632e-01
5.2500000e+03	0.0000000e+00	3.3000000e+01	2.0000000e+00	5.2631579e-02
5.2520000e+03	1.0000000e+00	3.6000000e+01	2.2500000e+00	0.0000000e+00
5.2540000e+03	0.0000000e+00	3.3000000e+01	1.7500000e+00	4.2105263e-01
5.2560000e+03	0.0000000e+00	3.6000000e+01	1.7500000e+00	2.6315789e-01
5.4050000e+03	1.0000000e+00	3.9000000e+01	2.2500000e+00	6.8421053e-01
5.4090000e+03	1.0000000e+00	3.3000000e+01	1.2500000e+00	0.0000000e+00
5.4120000e+03	1.0000000e+00	3.3000000e+01	1.0000000e+00	1.0526316e-01
5.4130000e+03	0.0000000e+00	3.6000000e+01	2.0000000e+00	1.5789474e-01
5.4160000e+03	1.0000000e+00	4.2000000e+01	1.0000000e+00	0.0000000e+00
5.4240000e+03	1.0000000e+00	3.3000000e+01	1.5000000e+00	0.0000000e+00
5.4260000e+03	0.0000000e+00	4.2000000e+01	1.5000000e+00	0.0000000e+00
5.4270000e+03	0.0000000e+00	4.2000000e+01	2.0000000e+00	6.8421053e-01
5.4280000e+03	0.0000000e+00	3.0000000e+01	2.0000000e+00	6.8421053e-01
5.4300000e+03	0.0000000e+00	4.5000000e+01	1.7500000e+00	4.2105263e-01
5.4330000e+03	0.0000000e+00	4.5000000e+01	2.2500000e+00	5.2631579e-02
5.4350000e+03	0.0000000e+00	3.0000000e+01	1.5000000e+00	0.0000000e+00
5.4390000e+03	0.0000000e+00	4.5000000e+01	1.7500000e+00	4.2105263e-01
5.4400000e+03	0.0000000e+00	3.0000000e+01	4.7500000e+00	1.3157895e+00
5.4410000e+03	0.0000000e+00	4.2000000e+01	2.5000000e+00	5.2631579e-02
5.4420000e+03	0.0000000e+00	4.2000000e+01	1.2500000e+00	0.0000000e+00
5.4450000e+03	1.0000000e+00	3.0000000e+01	2.5000000e+00	1.5789474e-01
5.4470000e+03	1.0000000e+00	3.0000000e+01	3.5000000e+00	2.1052632e-01
5.4490000e+03	1.0000000e+00	3.0000000e+01	2.5000000e+00	5.2631579e-02
5.4500000e+03	0.0000000e+00	4.5000000e+01	1.0000000e+00	5.2631579e-02
5.4520000e+03	0.0000000e+00	4.2000000e+01	4.2500000e+00	5.2631579e-02
5.4540000e+03	0.0000000e+00	4.5000000e+01	2.0000000e+00	3.6842105e-01
5.4560000e+03	1.0000000e+00	3.0000000e+01	2.2500000e+00	5.2631579e-01
5.6030000e+03	0.0000000e+00	3.9000000e+01	4.5000000e+00	7.8947368e-01
5.6080000e+03	0.0000000e+00	4.5000000e+01	1.5000000e+00	0.0000000e+00
5.6090000e+03	0.0000000e+00	4.2000000e+01	3.7500000e+00	8.4210526e-01
5.6100000e+03	1.0000000e+00	4.5000000e+01	2.7500000e+00	9.4736842e-01
5.6120000e+03	1.0000000e+00	4.5000000e+01	2.0000000e+00	1.0526316e-01
5.6160000e+03	1.0000000e+00	4.2000000e+01	2.0000000e+00	1.0526316e-01
5.6190000e+03	1.0000000e+00	4.5000000e+01	2.0000000e+00	1.0526316e-01
5.6200000e+03	1.0000000e+00	4.5000000e+01	3.2500000e+00	3.6842105e-01
5.6210000e+03	1.0000000e+00	4.2000000e+01	1.2500000e+00	1.5789474e-01
5.6230000e+03	1.0000000e+00	3.9000000e+01	1.0000000e+00	8.9473684e-01
5.6280000e+03	1.0000000e+00	3.9000000e+01	1.2500000e+00	7.8947368e-01
5.6290000e+03	1.0000000e+00	3.9000000e+01	2.2500000e+00	2.1052632e-01
5.6310000e+03	1.0000000e+00	4.2000000e+01	1.0000000e+00	1.5789474e-01
5.6320000e+03	1.0000000e+00	3.6000000e+01	3.5000000e+00	1.7368421e+00
5.6370000e+03	0.0000000e+00	3.3000000e+01	3.2500000e+00	5.2631579e-02
5.6400000e+03	1.0000000e+00	4.2000000e+01	1.2500000e+00	0.0000000e+00
5.6410000e+03	1.0000000e+00	3.9000000e+01	1.7500000e+00	1.0526316e-01
5.6430000e+03	1.0000000e+00	3.3000000e+01	3.2500000e+00	2.6315789e-01
5.6440000e+03	1.0000000e+00	3.3000000e+01	2.0000000e+00	4.2105263e-01
5.6480000e+03	1.0000000e+00	3.3000000e+01	1.2500000e+00	0.0000000e+00
5.6570000e+03	1.0000000e+00	4.5000000e+01	2.5000000e+00	5.2631579e-02
5.6580000e+03	1.0000000e+00	3.9000000e+01	3.0000000e+00	5.2631579e-02
5.8010000e+03	1.0000000e+00	3.3000000e+01	2.0000000e+00	1.0526316e-01
5.8030000e+03	0.0000000e+00	4.5000000e+01	1.5000000e+00	0.0000000e+00
5.8040000e+03	1.0000000e+00	3.6000000e+01	2.5000000e+00	4.7368421e-01
5.8060000e+03	1.0000000e+00	3.0000000e+01	1.5000000e+00	0.0000000e+00
5.8070000e+03	0.0000000e+00	3.9000000e+01	1.0000000e+00	0.0000000e+00
5.8090000e+03	0.0000000e+00	3.9000000e+01	1.7500000e+00	0.0000000e+00
5.8100000e+03	0.0000000e+00	3.9000000e+01	2.2500000e+00	1.0526316e-01
5.8110000e+03	0.0000000e+00	4.2000000e+01	2.0000000e+00	2.1052632e-01
5.8130000e+03	0.0000000e+00	3.9000000e+01	4.5000000e+00	3.6842105e-01
5.8150000e+03	0.0000000e+00	3.3000000e+01	2.5000000e+00	2.6315789e-01
5.8190000e+03	1.0000000e+00	3.6000000e+01	2.5000000e+00	0.0000000e+00
5.8210000e+03	0.0000000e+00	3.9000000e+01	1.5000000e+00	5.2631579e-02
5.8220000e+03	1.0000000e+00	3.9000000e+01	1.7500000e+00	1.0526316e-01
5.8280000e+03	1.0000000e+00	3.6000000e+01	4.5000000e+00	4.2105263e-01
5.8340000e+03	1.0000000e+00	3.3000000e+01	1.2500000e+00	0.0000000e+00
5.8360000e+03	0.0000000e+00	3.6000000e+01	1.7500000e+00	1.0000000e+00
5.8380000e+03	0.0000000e+00	3.6000000e+01	1.5000000e+00	4.2105263e-01
5.8410000e+03	0.0000000e+00	3.6000000e+01	3.5000000e+00	1.0000000e+00
5.8430000e+03	0.0000000e+00	3.3000000e+01	2.2500000e+00	6.3157895e-01
5.8450000e+03	0.0000000e+00	3.0000000e+01	2.5000000e+00	5.2631579e-02
5.8460000e+03	0.0000000e+00	3.0000000e+01	3.5000000e+00	2.1052632e-01
5.8490000e+03	0.0000000e+00	4.5000000e+01	1.2500000e+00	1.0526316e-01
5.8520000e+03	0.0000000e+00	4.2000000e+01	2.7500000e+00	1.5789474e-01
5.8550000e+03	0.0000000e+00	4.2000000e+01	2.0000000e+00	1.0526316e-01
5.8560000e+03	0.0000000e+00	3.0000000e+01	1.5000000e+00	5.2631579e-02
5.8570000e+03	0.0000000e+00	3.0000000e+01	3.5000000e+00	3.1578947e-01
6.0010000e+03	0.0000000e+00	4.5000000e+01	1.0000000e+00	5.2631579e-02
6.0020000e+03	0.0000000e+00	4.2000000e+01	1.5000000e+00	2.1052632e-01
6.0030000e+03	0.0000000e+00	4.2000000e+01	1.5000000e+00	1.0526316e-01
6.0060000e+03	0.0000000e+00	4.2000000e+01	1.2500000e+00	2.6315789e-01
6.0070000e+03	0.0000000e+00	3.0000000e+01	3.7500000e+00	0.0000000e+00
6.0100000e+03	0.0000000e+00	3.9000000e+01	1.2500000e+00	5.2631579e-02
6.0110000e+03	0.0000000e+00	3.0000000e+01	3.0000000e+00	0.0000000e+00
6.0130000e+03	0.0000000e+00	4.5000000e+01	1.2500000e+00	2.6315789e-01
6.0170000e+03	0.0000000e+00	4.2000000e+01	1.5000000e+00	0.0000000e+00
6.0200000e+03	0.0000000e+00	3.9000000e+01	1.0000000e+00	3.6842105e-01
6.0210000e+03	0.0000000e+00	3.0000000e+01	2.7500000e+00	1.5789474e-01
6.0220000e+03	0.0000000e+00	3.9000000e+01	1.2500000e+00	1.0526316e-01
6.0230000e+03	0.0000000e+00	3.9000000e+01	1.7500000e+00	1.2105263e+00
6.0240000e+03	1.0000000e+00	4.5000000e+01	1.0000000e+00	2.6315789e-01
6.0260000e+03	1.0000000e+00	3.0000000e+01	1.2500000e+00	0.0000000e+00
6.0290000e+03	1.0000000e+00	3.0000000e+01	2.7500000e+00	1.5789474e-01
6.0300000e+03	1.0000000e+00	4.2000000e+01	4.0000000e+00	5.2631579e-02
6.0320000e+03	1.0000000e+00	4.5000000e+01	1.5000000e+00	1.0526316e-01
6.0340000e+03	1.0000000e+00	4.2000000e+01	2.7500000e+00	7.8947368e-01
6.0360000e+03	1.0000000e+00	4.2000000e+01	3.0000000e+00	2.6315789e-01
6.0370000e+03	1.0000000e+00	4.2000000e+01	1.7500000e+00	5.2631579e-02
6.0380000e+03	1.0000000e+00	3.0000000e+01	1.0000000e+00	0.0000000e+00
6.0390000e+03	1.0000000e+00	4.2000000e+01	1.0000000e+00	0.0000000e+00
6.0450000e+03	1.0000000e+00	4.5000000e+01	3.2500000e+00	6.3157895e-01
6.0460000e+03	1.0000000e+00	4.5000000e+01	1.2500000e+00	0.0000000e+00
6.0470000e+03	0.0000000e+00	4.2000000e+01	2.2500000e+00	5.2631579e-02
6.0490000e+03	1.0000000e+00	3.0000000e+01	2.5000000e+00	0.0000000e+00
6.0520000e+03	1.0000000e+00	4.5000000e+01	4.5000000e+00	4.7368421e-01
6.0540000e+03	0.0000000e+00	3.9000000e+01	4.2500000e+00	2.1052632e-01
6.0560000e+03	1.0000000e+00	3.9000000e+01	4.0000000e+00	0.0000000e+00
6.0580000e+03	0.0000000e+00	3.3000000e+01	1.0000000e+00	3.6842105e-01
6.2010000e+03	0.0000000e+00	3.3000000e+01	1.5000000e+00	0.0000000e+00
6.2040000e+03	1.0000000e+00	3.6000000e+01	1.7500000e+00	5.2631579e-02
6.2060000e+03	1.0000000e+00	3.6000000e+01	2.5000000e+00	0.0000000e+00
6.2070000e+03	0.0000000e+00	3.3000000e+01	1.7500000e+00	0.0000000e+00
6.2080000e+03	1.0000000e+00	3.6000000e+01	2.5000000e+00	1.5789474e-01
6.2100000e+03	1.0000000e+00	3.6000000e+01	3.5000000e+00	2.1052632e-01
6.2110000e+03	1.0000000e+00	3.6000000e+01	4.5000000e+00	1.6842105e+00
6.2120000e+03	1.0000000e+00	3.6000000e+01	2.0000000e+00	3.1578947e-01
6.2150000e+03	1.0000000e+00	3.6000000e+01	3.7500000e+00	1.3157895e+00
6.2200000e+03	0.0000000e+00	3.9000000e+01	3.2500000e+00	5.2631579e-02
6.2210000e+03	0.0000000e+00	3.9000000e+01	2.5000000e+00	1.1052632e+00
6.2220000e+03	0.0000000e+00	3.9000000e+01	3.7500000e+00	1.0526316e-01
6.2240000e+03	0.0000000e+00	3.3000000e+01	2.5000000e+00	1.0526316e-01
6.2250000e+03	0.0000000e+00	3.0000000e+01	1.0000000e+00	5.2631579e-02
6.2270000e+03	0.0000000e+00	3.6000000e+01	1.7500000e+00	5.2631579e-02
6.2310000e+03	0.0000000e+00	3.3000000e+01	1.5000000e+00	5.2631579e-02
6.2330000e+03	0.0000000e+00	3.6000000e+01	1.7500000e+00	1.0526316e-01
6.2370000e+03	0.0000000e+00	3.6000000e+01	3.0000000e+00	1.0526316e-01
6.2380000e+03	0.0000000e+00	3.9000000e+01	3.5000000e+00	6.3157895e-01
6.2400000e+03	0.0000000e+00	4.2000000e+01	1.2500000e+00	0.0000000e+00
6.2440000e+03	1.0000000e+00	3.3000000e+01	1.5000000e+00	1.5789474e-01
6.2450000e+03	1.0000000e+00	3.9000000e+01	1.0000000e+00	0.0000000e+00
6.2490000e+03	0.0000000e+00	3.9000000e+01	1.5000000e+00	1.1578947e+00
6.2510000e+03	0.0000000e+00	3.6000000e+01	1.5000000e+00	4.2105263e-01
6.2520000e+03	1.0000000e+00	3.3000000e+01	1.2500000e+00	0.0000000e+00
6.2540000e+03	0.0000000e+00	3.6000000e+01	2.2500000e+00	2.6315789e-01
6.2560000e+03	1.0000000e+00	3.6000000e+01	1.2500000e+00	5.2631579e-02
6.2570000e+03	1.0000000e+00	3.6000000e+01	2.0000000e+00	0.0000000e+00
6.2580000e+03	1.0000000e+00	3.6000000e+01	1.7500000e+00	0.0000000e+00
6.4040000e+03	1.0000000e+00	3.9000000e+01	2.2500000e+00	1.5789474e-01
6.4050000e+03	1.0000000e+00	3.3000000e+01	1.0000000e+00	0.0000000e+00
6.4060000e+03	0.0000000e+00	3.0000000e+01	2.5000000e+00	0.0000000e+00
6.4070000e+03	1.0000000e+00	3.3000000e+01	1.0000000e+00	0.0000000e+00
6.4080000e+03	0.0000000e+00	3.3000000e+01	1.7500000e+00	1.5789474e-01
6.4090000e+03	0.0000000e+00	3.3000000e+01	2.7500000e+00	5.2631579e-01
6.4120000e+03	0.0000000e+00	3.6000000e+01	2.5000000e+00	3.1578947e-01
6.4140000e+03	1.0000000e+00	3.0000000e+01	3.0000000e+00	2.1052632e-01
6.4150000e+03	0.0000000e+00	3.0000000e+01	2.5000000e+00	2.1052632e-01
6.4200000e+03	0.0000000e+00	4.2000000e+01	1.5000000e+00	0.0000000e+00
6.4210000e+03	0.0000000e+00	4.2000000e+01	1.7500000e+00	4.7368421e-01
6.4240000e+03	0.0000000e+00	3.0000000e+01	1.5000000e+00	3.1578947e-01
6.4250000e+03	0.0000000e+00	4.5000000e+01	1.7500000e+00	1.5789474e+00
6.4260000e+03	0.0000000e+00	4.5000000e+01	1.7500000e+00	0.0000000e+00
6.4270000e+03	0.0000000e+00	3.0000000e+01	1.2500000e+00	0.0000000e+00
6.4290000e+03	0.0000000e+00	3.6000000e+01	1.0000000e+00	5.2631579e-02
6.4320000e+03	0.0000000e+00	4.5000000e+01	1.0000000e+00	0.0000000e+00
6.4340000e+03	0.0000000e+00	3.6000000e+01	1.0000000e+00	0.0000000e+00
6.4370000e+03	1.0000000e+00	3.0000000e+01	2.2500000e+00	1.0526316e-01
6.4400000e+03	0.0000000e+00	4.5000000e+01	3.2500000e+00	5.7894737e-01
6.4440000e+03	0.0000000e+00	4.5000000e+01	3.7500000e+00	1.0526316e-01
6.4470000e+03	1.0000000e+00	3.3000000e+01	2.2500000e+00	5.2631579e-02
6.4480000e+03	0.0000000e+00	3.9000000e+01	3.7500000e+00	2.6315789e-01
6.4510000e+03	0.0000000e+00	3.9000000e+01	6.0000000e+00	3.6842105e-01
6.4550000e+03	0.0000000e+00	3.6000000e+01	1.5000000e+00	0.0000000e+00
6.4560000e+03	0.0000000e+00	4.2000000e+01	2.5000000e+00	5.2631579e-02
6.6010000e+03	1.0000000e+00	3.6000000e+01	2.2500000e+00	1.0526316e-01
6.6030000e+03	1.0000000e+00	3.6000000e+01	2.2500000e+00	0.0000000e+00
6.6050000e+03	1.0000000e+00	3.6000000e+01	2.7500000e+00	6.8421053e-01
6.6060000e+03	1.0000000e+00	4.2000000e+01	1.0000000e+00	0.0000000e+00
6.6100000e+03	1.0000000e+00	3.0000000e+01	5.2500000e+00	1.0526316e+00
6.6110000e+03	1.0000000e+00	3.6000000e+01	2.0000000e+00	1.0526316e-01
6.6150000e+03	1.0000000e+00	3.0000000e+01	2.2500000e+00	1.0526316e-01
6.6180000e+03	1.0000000e+00	3.3000000e+01	2.5000000e+00	2.6315789e-01
6.6260000e+03	1.0000000e+00	3.6000000e+01	1.2500000e+00	0.0000000e+00
6.6300000e+03	1.0000000e+00	3.6000000e+01	3.0000000e+00	1.5789474e-01
6.6340000e+03	1.0000000e+00	3.0000000e+01	3.2500000e+00	5.2631579e-01
6.6380000e+03	1.0000000e+00	3.6000000e+01	3.0000000e+00	0.0000000e+00
6.6390000e+03	1.0000000e+00	3.3000000e+01	1.7500000e+00	1.0526316e-01
6.6420000e+03	1.0000000e+00	3.6000000e+01	1.5000000e+00	4.7368421e-01
6.6430000e+03	1.0000000e+00	3.6000000e+01	1.5000000e+00	0.0000000e+00
6.6460000e+03	1.0000000e+00	3.6000000e+01	2.5000000e+00	5.2631579e-02
6.6470000e+03	1.0000000e+00	3.3000000e+01	1.5000000e+00	5.2631579e-02
6.6480000e+03	1.0000000e+00	3.6000000e+01	1.7500000e+00	0.0000000e+00
6.6510000e+03	0.0000000e+00	4.2000000e+01	1.2500000e+00	0.0000000e+00
6.6520000e+03	1.0000000e+00	4.2000000e+01	3.5000000e+00	2.1052632e-01
6.6540000e+03	0.0000000e+00	3.0000000e+01	3.7500000e+00	0.0000000e+00
6.6550000e+03	0.0000000e+00	3.0000000e+01	1.0000000e+00	0.0000000e+00
6.6570000e+03	1.0000000e+00	3.6000000e+01	1.7500000e+00	1.5789474e-01
6.6580000e+03	1.0000000e+00	3.3000000e+01	1.0000000e+00	0.0000000e+00
6.6600000e+03	1.0000000e+00	3.6000000e+01	1.7500000e+00	0.0000000e+00
6.6610000e+03	1.0000000e+00	3.3000000e+01	2.2500000e+00	5.2631579e-02
6.6640000e+03	1.0000000e+00	3.6000000e+01	1.5000000e+00	1.0526316e-01
6.6660000e+03	1.0000000e+00	3.6000000e+01	1.5000000e+00	0.0000000e+00
6.6680000e+03	0.0000000e+00	3.0000000e+01	1.0000000e+00	5.2631579e-02
6.6700000e+03	1.0000000e+00	3.6000000e+01	2.7500000e+00	3.1578947e-01
6.6750000e+03	1.0000000e+00	3.6000000e+01	4.0000000e+00	6.8421053e-01
6.6790000e+03	1.0000000e+00	3.6000000e+01	3.5000000e+00	1.5789474e-01
6.6890000e+03	0.0000000e+00	3.0000000e+01	2.2500000e+00	1.0526316e-01
6.6910000e+03	0.0000000e+00	3.0000000e+01	2.0000000e+00	1.0526316e-01
6.6970000e+03	0.0000000e+00	3.0000000e+01	2.0000000e+00	2.1052632e-01
6.7000000e+03	1.0000000e+00	3.9000000e+01	1.7500000e+00	0.0000000e+00
6.7050000e+03	1.0000000e+00	3.9000000e+01	1.2500000e+00	1.0526316e-01
6.7060000e+03	1.0000000e+00	3.9000000e+01	3.7500000e+00	2.1052632e-01
6.7100000e+03	0.0000000e+00	3.0000000e+01	1.5000000e+00	7.8947368e-01
6.7110000e+03	0.0000000e+00	3.0000000e+01	1.5000000e+00	0.0000000e+00
6.7150000e+03	0.0000000e+00	3.0000000e+01	1.2500000e+00	0.0000000e+00
6.7170000e+03	1.0000000e+00	3.9000000e+01	1.7500000e+00	0.0000000e+00
6.7210000e+03	1.0000000e+00	3.9000000e+01	1.0000000e+00	0.0000000e+00
6.7280000e+03	0.0000000e+00	3.0000000e+01	1.7500000e+00	5.2631579e-02
6.7290000e+03	1.0000000e+00	3.9000000e+01	1.7500000e+00	1.5789474e-01
6.7300000e+03	1.0000000e+00	3.3000000e+01	1.0000000e+00	0.0000000e+00
6.7310000e+03	1.0000000e+00	3.3000000e+01	1.5000000e+00	2.1052632e-01
6.7320000e+03	1.0000000e+00	3.3000000e+01	1.0000000e+00	0.0000000e+00
6.7340000e+03	1.0000000e+00	3.9000000e+01	2.5000000e+00	1.5789474e-01
6.7360000e+03	1.0000000e+00	3.9000000e+01	3.7500000e+00	0.0000000e+00
6.7370000e+03	1.0000000e+00	3.9000000e+01	1.5000000e+00	0.0000000e+00
6.7400000e+03	1.0000000e+00	3.9000000e+01	1.2500000e+00	0.0000000e+00
6.7410000e+03	1.0000000e+00	4.5000000e+01	2.2500000e+00	1.0526316e-01
6.7430000e+03	0.0000000e+00	3.0000000e+01	4.2500000e+00	5.2631579e-02
6.7440000e+03	1.0000000e+00	4.5000000e+01	4.5000000e+00	6.8421053e-01
6.7460000e+03	0.0000000e+00	3.0000000e+01	2.2500000e+00	0.0000000e+00
6.7470000e+03	1.0000000e+00	3.9000000e+01	2.7500000e+00	1.0526316e-01
6.7480000e+03	1.0000000e+00	3.9000000e+01	2.0000000e+00	1.0526316e-01
6.7500000e+03	1.0000000e+00	3.9000000e+01	1.0000000e+00	0.0000000e+00
6.7520000e+03	1.0000000e+00	3.3000000e+01	2.2500000e+00	0.0000000e+00
6.7610000e+03	1.0000000e+00	3.9000000e+01	2.7500000e+00	1.0526316e-01
6.7620000e+03	1.0000000e+00	3.9000000e+01	2.2500000e+00	0.0000000e+00
6.7630000e+03	1.0000000e+00	3.9000000e+01	2.0000000e+00	4.2105263e-01
6.7640000e+03	1.0000000e+00	3.9000000e+01	1.0000000e+00	0.0000000e+00
6.7680000e+03	1.0000000e+00	3.3000000e+01	1.0000000e+00	0.0000000e+00
6.7730000e+03	1.0000000e+00	3.9000000e+01	1.0000000e+00	0.0000000e+00
6.7760000e+03	1.0000000e+00	3.9000000e+01	4.5000000e+00	3.6842105e-01
6.7770000e+03	0.0000000e+00	3.6000000e+01	2.0000000e+00	5.2631579e-02
6.7780000e+03	1.0000000e+00	3.9000000e+01	1.7500000e+00	1.5789474e-01
6.7790000e+03	0.0000000e+00	3.6000000e+01	3.0000000e+00	5.2631579e-02
6.7800000e+03	0.0000000e+00	3.6000000e+01	1.0000000e+00	0.0000000e+00
6.7810000e+03	0.0000000e+00	3.6000000e+01	1.7500000e+00	3.6842105e-01
6.7820000e+03	0.0000000e+00	3.6000000e+01	3.5000000e+00	2.1052632e-01
6.7830000e+03	0.0000000e+00	3.6000000e+01	1.7500000e+00	1.0526316e-01
6.7850000e+03	0.0000000e+00	3.6000000e+01	1.0000000e+00	0.0000000e+00
6.7860000e+03	0.0000000e+00	3.6000000e+01	3.0000000e+00	0.0000000e+00
6.7880000e+03	0.0000000e+00	3.0000000e+01	1.0000000e+00	0.0000000e+00
6.7890000e+03	0.0000000e+00	3.0000000e+01	2.5000000e+00	6.3157895e-01
6.7900000e+03	0.0000000e+00	3.0000000e+01	2.5000000e+00	5.2631579e-02
6.7910000e+03	0.0000000e+00	3.0000000e+01	2.5000000e+00	6.3157895e-01
6.7920000e+03	0.0000000e+00	3.6000000e+01	3.5000000e+00	2.1052632e-01
6.7990000e+03	0.0000000e+00	3.3000000e+01	5.2500000e+00	1.2631579e+00
6.8020000e+03	0.0000000e+00	3.6000000e+01	3.0000000e+00	6.3157895e-01
6.8060000e+03	0.0000000e+00	3.6000000e+01	5.0000000e+00	1.5789474e-01
6.8070000e+03	0.0000000e+00	3.0000000e+01	1.2500000e+00	3.1578947e-01
6.8100000e+03	1.0000000e+00	3.0000000e+01	2.2500000e+00	0.0000000e+00
6.8110000e+03	0.0000000e+00	3.6000000e+01	2.7500000e+00	0.0000000e+00
6.8130000e+03	0.0000000e+00	3.0000000e+01	3.0000000e+00	0.0000000e+00
6.8140000e+03	1.0000000e+00	3.9000000e+01	2.5000000e+00	2.6315789e-01
6.8160000e+03	0.0000000e+00	3.6000000e+01	1.0000000e+00	0.0000000e+00
6.8170000e+03	0.0000000e+00	3.3000000e+01	2.0000000e+00	4.2105263e-01
6.8180000e+03	0.0000000e+00	3.6000000e+01	4.2500000e+00	2.1052632e-01
6.8190000e+03	0.0000000e+00	3.3000000e+01	2.7500000e+00	7.8947368e-01
6.8210000e+03	0.0000000e+00	3.3000000e+01	1.5000000e+00	3.6842105e-01
6.8220000e+03	0.0000000e+00	3.6000000e+01	3.2500000e+00	1.5789474e-01
6.8230000e+03	0.0000000e+00	3.6000000e+01	2.7500000e+00	1.2105263e+00
6.8240000e+03	0.0000000e+00	3.6000000e+01	1.0000000e+00	5.2631579e-02
6.8250000e+03	0.0000000e+00	3.6000000e+01	1.7500000e+00	0.0000000e+00
6.8270000e+03	0.0000000e+00	3.6000000e+01	3.7500000e+00	1.5789474e-01
6.8300000e+03	0.0000000e+00	3.9000000e+01	2.0000000e+00	0.0000000e+00
6.8320000e+03	1.0000000e+00	3.9000000e+01	2.0000000e+00	0.0000000e+00
6.8340000e+03	0.0000000e+00	3.0000000e+01	1.2500000e+00	1.0526316e-01
6.8350000e+03	0.0000000e+00	3.3000000e+01	1.5000000e+00	5.2631579e-02
6.8410000e+03	0.0000000e+00	3.6000000e+01	1.5000000e+00	3.1578947e-01
6.8480000e+03	0.0000000e+00	3.6000000e+01	2.0000000e+00	0.0000000e+00
6.8490000e+03	0.0000000e+00	3.6000000e+01	4.0000000e+00	8.9473684e-01
6.8500000e+03	0.0000000e+00	3.6000000e+01	2.7500000e+00	4.7368421e-01
6.8520000e+03	0.0000000e+00	3.9000000e+01	3.7500000e+00	5.7894737e-01
6.8530000e+03	1.0000000e+00	3.3000000e+01	2.5000000e+00	0.0000000e+00
6.8540000e+03	0.0000000e+00	3.9000000e+01	1.2500000e+00	0.0000000e+00
6.8570000e+03	1.0000000e+00	3.6000000e+01	3.7500000e+00	5.2631579e-02
6.8580000e+03	1.0000000e+00	3.6000000e+01	1.5000000e+00	2.1052632e-01
6.8590000e+03	0.0000000e+00	3.9000000e+01	1.7500000e+00	5.2631579e-02
6.8600000e+03	0.0000000e+00	3.6000000e+01	3.0000000e+00	3.6842105e-01
6.8620000e+03	0.0000000e+00	3.9000000e+01	2.7500000e+00	4.7368421e-01
6.8630000e+03	0.0000000e+00	3.3000000e+01	3.0000000e+00	2.6315789e-01
6.8640000e+03	0.0000000e+00	4.5000000e+01	1.0000000e+00	0.0000000e+00
6.8650000e+03	0.0000000e+00	4.5000000e+01	4.2500000e+00	2.1052632e-01
6.8660000e+03	1.0000000e+00	3.3000000e+01	1.5000000e+00	2.1052632e-01
6.8680000e+03	0.0000000e+00	3.6000000e+01	1.2500000e+00	1.0526316e-01
6.8700000e+03	0.0000000e+00	3.0000000e+01	3.2500000e+00	1.2105263e+00
6.8740000e+03	0.0000000e+00	3.0000000e+01	2.5000000e+00	9.4736842e-01
6.8770000e+03	0.0000000e+00	3.0000000e+01	1.5000000e+00	5.2631579e-02
6.8790000e+03	0.0000000e+00	3.3000000e+01	2.7500000e+00	2.6315789e-01
6.8800000e+03	0.0000000e+00	3.9000000e+01	2.0000000e+00	5.2631579e-02
6.8810000e+03	0.0000000e+00	3.9000000e+01	1.5000000e+00	2.6315789e-01
6.8820000e+03	0.0000000e+00	3.9000000e+01	3.2500000e+00	0.0000000e+00
6.8840000e+03	0.0000000e+00	3.9000000e+01	1.5000000e+00	0.0000000e+00
6.8850000e+03	0.0000000e+00	3.9000000e+01	1.2500000e+00	0.0000000e+00
6.8890000e+03	0.0000000e+00	3.0000000e+01	1.2500000e+00	4.7368421e-01
6.8910000e+03	0.0000000e+00	3.3000000e+01	1.0000000e+00	3.1578947e-01
6.8920000e+03	0.0000000e+00	3.9000000e+01	2.7500000e+00	3.6842105e-01
6.8930000e+03	0.0000000e+00	3.3000000e+01	1.2500000e+00	5.2631579e-02
6.8960000e+03	0.0000000e+00	3.3000000e+01	2.0000000e+00	0.0000000e+00
6.8980000e+03	0.0000000e+00	3.3000000e+01	3.2500000e+00	1.0526316e-01
6.9000000e+03	0.0000000e+00	3.9000000e+01	3.0000000e+00	3.1578947e-01
6.9020000e+03	0.0000000e+00	3.9000000e+01	1.2500000e+00	5.2631579e-02
6.9030000e+03	0.0000000e+00	3.9000000e+01	1.5000000e+00	1.5789474e-01
6.9040000e+03	0.0000000e+00	3.9000000e+01	2.0000000e+00	1.0526316e-01
6.9050000e+03	0.0000000e+00	3.9000000e+01	1.0000000e+00	0.0000000e+00
6.9080000e+03	0.0000000e+00	3.9000000e+01	2.0000000e+00	1.5789474e-01
6.9110000e+03	0.0000000e+00	3.3000000e+01	2.7500000e+00	4.7368421e-01
6.9130000e+03	0.0000000e+00	3.3000000e+01	3.0000000e+00	5.2631579e-02
6.9140000e+03	0.0000000e+00	3.3000000e+01	1.7500000e+00	3.1578947e-01
6.9170000e+03	0.0000000e+00	3.9000000e+01	3.5000000e+00	7.8947368e-01
6.9220000e+03	0.0000000e+00	3.9000000e+01	3.0000000e+00	3.6842105e-01
6.9240000e+03	0.0000000e+00	3.9000000e+01	4.7500000e+00	8.9473684e-01
6.9250000e+03	0.0000000e+00	3.9000000e+01	1.7500000e+00	0.0000000e+00
6.9260000e+03	0.0000000e+00	3.9000000e+01	1.0000000e+00	4.7368421e-01
6.9320000e+03	0.0000000e+00	3.9000000e+01	1.5000000e+00	5.2631579e-02
6.9370000e+03	0.0000000e+00	3.3000000e+01	1.7500000e+00	3.1578947e-01
6.9390000e+03	0.0000000e+00	3.9000000e+01	1.5000000e+00	1.5789474e-01
6.9410000e+03	0.0000000e+00	4.2000000e+01	1.2500000e+00	3.6842105e-01
6.9440000e+03	0.0000000e+00	4.2000000e+01	1.7500000e+00	4.7368421e-01
6.9450000e+03	1.0000000e+00	3.9000000e+01	1.2500000e+00	5.2631579e-02
6.9460000e+03	0.0000000e+00	3.9000000e+01	2.5000000e+00	0.0000000e+00
6.9470000e+03	0.0000000e+00	3.3000000e+01	3.0000000e+00	4.2105263e-01
6.9480000e+03	0.0000000e+00	3.6000000e+01	2.0000000e+00	0.0000000e+00
6.9500000e+03	0.0000000e+00	3.3000000e+01	2.0000000e+00	0.0000000e+00
6.9510000e+03	0.0000000e+00	3.9000000e+01	1.5000000e+00	1.0526316e-01
6.9520000e+03	0.0000000e+00	4.2000000e+01	2.7500000e+00	4.7368421e-01
6.9540000e+03	0.0000000e+00	4.2000000e+01	1.7500000e+00	5.2631579e-02
6.9560000e+03	0.0000000e+00	4.2000000e+01	2.0000000e+00	0.0000000e+00
6.9580000e+03	0.0000000e+00	4.2000000e+01	3.5000000e+00	0.0000000e+00
6.9630000e+03	0.0000000e+00	4.2000000e+01	1.7500000e+00	0.0000000e+00
6.9640000e+03	0.0000000e+00	4.2000000e+01	1.5000000e+00	1.5789474e-01
6.9670000e+03	0.0000000e+00	4.2000000e+01	1.0000000e+00	0.0000000e+00
6.9680000e+03	0.0000000e+00	4.2000000e+01	3.2500000e+00	0.0000000e+00
6.9700000e+03	0.0000000e+00	4.2000000e+01	1.0000000e+00	5.2631579e-02
6.9710000e+03	0.0000000e+00	4.2000000e+01	3.7500000e+00	1.1578947e+00
6.9730000e+03	0.0000000e+00	4.2000000e+01	1.5000000e+00	1.0526316e-01
6.9750000e+03	0.0000000e+00	4.2000000e+01	3.0000000e+00	1.0526316e-01
6.9770000e+03	0.0000000e+00	3.3000000e+01	2.2500000e+00	1.0526316e-01
6.9780000e+03	0.0000000e+00	4.5000000e+01	2.0000000e+00	2.1052632e-01
6.9800000e+03	0.0000000e+00	4.2000000e+01	1.5000000e+00	0.0000000e+00
6.9810000e+03	0.0000000e+00	4.2000000e+01	1.0000000e+00	5.7894737e-01
6.9820000e+03	0.0000000e+00	4.2000000e+01	1.2500000e+00	5.2631579e-02
6.9830000e+03	0.0000000e+00	4.2000000e+01	1.7500000e+00	5.2631579e-01
6.9840000e+03	0.0000000e+00	4.2000000e+01	3.0000000e+00	5.2631579e-02
6.9890000e+03	0.0000000e+00	4.2000000e+01	2.7500000e+00	1.0526316e-01
6.9900000e+03	0.0000000e+00	4.2000000e+01	1.5000000e+00	2.1052632e-01
6.9910000e+03	0.0000000e+00	4.2000000e+01	1.0000000e+00	5.2631579e-01
6.9920000e+03	0.0000000e+00	3.6000000e+01	4.2500000e+00	5.2631579e-02
6.9930000e+03	0.0000000e+00	4.2000000e+01	1.7500000e+00	5.2631579e-02
6.9940000e+03	0.0000000e+00	4.2000000e+01	1.5000000e+00	2.1052632e-01
6.9950000e+03	1.0000000e+00	3.0000000e+01	1.5000000e+00	0.0000000e+00
6.9960000e+03	0.0000000e+00	4.2000000e+01	3.2500000e+00	5.2631579e-02
6.9970000e+03	0.0000000e+00	3.3000000e+01	3.5000000e+00	5.2631579e-02
6.9980000e+03	0.0000000e+00	3.3000000e+01	1.5000000e+00	1.5789474e-01
6.9990000e+03	0.0000000e+00	4.2000000e+01	1.7500000e+00	5.2631579e-01
7.0000000e+03	0.0000000e+00	4.2000000e+01	2.0000000e+00	3.1578947e-01
7.0010000e+03	0.0000000e+00	4.2000000e+01	1.0000000e+00	5.2631579e-02
7.0020000e+03	0.0000000e+00	4.2000000e+01	1.5000000e+00	0.0000000e+00
7.0030000e+03	0.0000000e+00	4.2000000e+01	1.5000000e+00	5.2631579e-02
7.0040000e+03	0.0000000e+00	4.2000000e+01	1.7500000e+00	1.0526316e-01
7.0050000e+03	0.0000000e+00	4.2000000e+01	3.2500000e+00	1.0526316e-01
7.0060000e+03	0.0000000e+00	4.2000000e+01	1.5000000e+00	1.0526316e-01
7.0080000e+03	0.0000000e+00	4.5000000e+01	4.5000000e+00	1.5789474e-01
7.0100000e+03	0.0000000e+00	4.5000000e+01	2.0000000e+00	2.6315789e-01
7.0110000e+03	0.0000000e+00	4.5000000e+01	1.0000000e+00	5.2631579e-02
7.0130000e+03	0.0000000e+00	3.3000000e+01	2.5000000e+00	1.0526316e-01
7.0140000e+03	0.0000000e+00	3.9000000e+01	2.0000000e+00	5.2631579e-02
7.0160000e+03	0.0000000e+00	4.5000000e+01	3.0000000e+00	5.2631579e-02
7.0170000e+03	0.0000000e+00	4.5000000e+01	1.7500000e+00	0.0000000e+00
7.0180000e+03	0.0000000e+00	3.3000000e+01	2.5000000e+00	2.6315789e-01
7.0190000e+03	0.0000000e+00	3.3000000e+01	1.0000000e+00	5.2631579e-02
7.0210000e+03	0.0000000e+00	4.5000000e+01	4.0000000e+00	2.6315789e-01
7.0220000e+03	0.0000000e+00	4.5000000e+01	3.5000000e+00	0.0000000e+00
7.0230000e+03	0.0000000e+00	4.5000000e+01	1.7500000e+00	0.0000000e+00
7.0240000e+03	0.0000000e+00	3.3000000e+01	1.2500000e+00	0.0000000e+00
7.0250000e+03	0.0000000e+00	4.5000000e+01	3.0000000e+00	0.0000000e+00
7.0280000e+03	0.0000000e+00	4.2000000e+01	2.5000000e+00	3.1578947e-01
7.0290000e+03	0.0000000e+00	3.3000000e+01	2.7500000e+00	0.0000000e+00
7.0300000e+03	0.0000000e+00	4.5000000e+01	3.5000000e+00	5.2631579e-02
7.0310000e+03	0.0000000e+00	4.5000000e+01	4.0000000e+00	5.7894737e-01
7.0350000e+03	0.0000000e+00	4.5000000e+01	2.7500000e+00	3.1578947e-01
7.0360000e+03	0.0000000e+00	4.5000000e+01	2.5000000e+00	9.4736842e-01
7.0380000e+03	0.0000000e+00	4.5000000e+01	3.2500000e+00	5.2631579e-02
7.0400000e+03	0.0000000e+00	4.5000000e+01	2.2500000e+00	6.3157895e-01
7.0450000e+03	0.0000000e+00	4.5000000e+01	3.5000000e+00	5.2631579e-02
7.0460000e+03	0.0000000e+00	4.5000000e+01	2.0000000e+00	5.2631579e-02
7.0470000e+03	0.0000000e+00	3.3000000e+01	1.7500000e+00	5.2631579e-02
7.0480000e+03	0.0000000e+00	4.5000000e+01	2.5000000e+00	5.2631579e-02
7.0490000e+03	0.0000000e+00	4.5000000e+01	1.7500000e+00	1.5789474e-01
7.0510000e+03	0.0000000e+00	4.5000000e+01	4.0000000e+00	3.6842105e-01
7.0520000e+03	0.0000000e+00	4.5000000e+01	1.0000000e+00	1.0526316e-01
7.0550000e+03	0.0000000e+00	4.5000000e+01	2.2500000e+00	1.5789474e-01
7.0570000e+03	0.0000000e+00	3.9000000e+01	1.2500000e+00	2.1052632e-01
7.0610000e+03	1.0000000e+00	4.5000000e+01	1.0000000e+00	0.0000000e+00
7.0630000e+03	0.0000000e+00	4.5000000e+01	4.0000000e+00	6.8421053e-01
7.0640000e+03	0.0000000e+00	4.5000000e+01	1.2500000e+00	6.8421053e-01
7.0660000e+03	0.0000000e+00	3.3000000e+01	2.7500000e+00	3.6842105e-01
7.0690000e+03	0.0000000e+00	4.5000000e+01	2.0000000e+00	0.0000000e+00
7.0710000e+03	0.0000000e+00	4.5000000e+01	1.2500000e+00	0.0000000e+00
7.0730000e+03	0.0000000e+00	4.5000000e+01	3.5000000e+00	5.2631579e-02
