# Supplementary material for: Pairwise Measures of Causal Direction in the Epidemiology of Sleep Problems and Depression
Source: PLoS One. 2012 Nov 30;7(11):e50841. doi: 10.1371/journal.pone.0050841 (PMC3511346; doi:10.1371/journal.pone.0050841)
Supplement: Demos S1 — Examples of Computations and Data Sets. (ZIP) [file pone.0050841.s004.zip › DataAndDemos/README.txt]

This folder includes Young Finns variables and demo-file of simulations relevant for the manuscript 
"Pairwise Measures of Causal Direction in the Epidemiology of Sleep Problems and Depression". Also,
the data and the code for Graded Response Modeling in R-software is provided. These material are 
included mainly for PLoS One peer-review purposes.

DATA:
Two tab-delimited ASCII-files, "mBDIdataset.dat" and "BDI2dataset.dat", include publicly unavailable
Sleep problem and depression scores from the Cardiovascular Risk in Young Finns data set. Data matrices
contain column-variables "subject id (tno80)", "sex (1=man, 0=woman)", "age in years", "Sleep Problems score", and 
"modified BDI or BDI-II depression score"; see the manusript for further details on variable formation.
An additional data-file "itemdataset.dat" includes the item-level data that was used for Graded Response Modeling;
the 21 first columns are the items of the mBDI and the subsequent 21 items belong to BDI-II. For comprehensiveness,
also the benchmark variables for parents' and offspring socioeconomic status are included in the file "SESdataset.dat".
See suplementary material of the benchmark data for further details about these.

SIMULATION DEMO:
Please install Matlab-software by Mathworks, DirectLiNGAM-algorithm by Shimizu et al.
(http://www.ar.sanken.osaka-u.ac.jp/~sshimizu/code/Dlingamcode.html), and additional code required by the algorithm
(available from http://www.di.ens.fr/~fbach/kernel-ica/index.htm). Add the installed folders to Matlab-path, and
then type "simulation_demo" to matlab command line in this folder to initiate a short example of manuscript 
simulations, or examine "simulation_demo.m" file in a text editor. You will need Matlab's Statistics toolbox/library.

GRADED RESPONSE MODEL:
Install R-software (http://cran.r-project.org/) with ltm-package (http://cran.r-project.org/web/packages/ltm/index.html),
navigate to DataAndDemos-directory, and run
> source('doGRM.r') 
from the command line and/or inspect "doGRM.r" in a text editor.
