# Supplementary material for: Pairwise Measures of Causal Direction in the Epidemiology of Sleep Problems and Depression
Source: PLoS One. 2012 Nov 30;7(11):e50841. doi: 10.1371/journal.pone.0050841 (PMC3511346; doi:10.1371/journal.pone.0050841)
Supplement: Demos S1 — Examples of Computations and Data Sets. (ZIP) [file pone.0050841.s004.zip › DataAndDemos/SESdataset.dat]

-3.8047607e-01	-7.1012424e-01
2.1803678e+00	1.7343887e+00
-3.4308561e-01	4.9658040e-01
1.6704920e+00	-3.4950702e-02
1.5018293e-01	-9.1075945e-01
-1.8681360e-01	1.0592151e+00
2.4613766e+00	1.3479467e+00
1.6053516e-01	-1.0714004e+00
-3.8741901e-01	2.6013068e+00
-1.7710332e-01	-6.9457244e-01
1.4401600e-02	-6.6940664e-01
2.1729967e+00	1.2035809e+00
2.2468891e+00	2.4102856e+00
-3.4308561e-01	-7.9822062e-01
1.7377336e+00	-5.9686207e-01
1.9660616e+00	9.4595294e-01
9.1459726e-01	1.5174783e+00
2.2542602e+00	2.2267727e-01
5.9180422e-01	-6.6054317e-02
2.0167247e+00	-5.0502509e-02
-1.9019426e-01	-3.7995170e-01
2.3946739e+00	2.1519342e+00
-4.7378905e-01	-1.0714004e+00
-7.3519594e-01	1.6055747e+00
-8.6589938e-01	-1.3445802e+00
2.2616313e+00	1.5900229e+00
-5.0841217e-01	-3.2368229e-01
4.3675884e-01	-3.0813048e-01
-6.0449250e-01	1.4767607e+00
3.5991393e-01	2.2042065e-02
2.4117553e+00	1.8380369e+00
2.1877389e+00	3.0691839e+00
-4.7144988e-01	-3.3923409e-01
1.3210962e+00	1.0022224e+00
4.4348801e-01	-3.4950702e-02
-4.7612823e-01	-8.3893823e-01
1.1796410e+00	-1.0714004e+00
2.3134104e+00	1.5493053e+00
6.9475644e-01	8.5713321e-01
1.9586905e+00	1.3323949e+00
2.3873028e+00	3.2704881e-01
1.7598470e+00	1.2191327e+00
4.7257291e-01	-6.9457244e-01
6.8166549e-01	-9.4258642e-01
-4.5670766e-01	-1.0558486e+00
2.1138465e+00	1.7654923e+00
2.5424588e+00	1.6211265e+00
-7.3519594e-01	-7.1012424e-01
-6.0449250e-01	2.2651964e+00
1.6712123e+00	2.5522759e-01
3.4700814e-01	-8.3893823e-01
-3.9028764e-02	-1.0558486e+00
6.5548361e-01	-7.4122786e-01
2.3946739e+00	1.1880291e+00
-4.3851020e-01	-1.4733942e+00
1.2573423e+00	-4.5249627e-01
1.4401600e-02	6.8166380e-01
2.5424588e+00	1.3479467e+00
5.2312889e-01	-3.7995170e-01
-4.1187152e-01	-3.8067505e-01
-6.5619700e-01	-6.3830302e-01
2.1729967e+00	8.1713896e-01
2.0694385e+00	8.0158715e-01
2.9799639e-01	-5.2504085e-01
1.4739876e+00	2.0386721e+00
-6.2157389e-01	-1.3290284e+00
2.6016090e+00	1.1013845e-01
-6.0449250e-01	6.9721561e-01
-3.4308561e-01	-1.1846626e+00
-6.0449250e-01	-1.0558486e+00
1.8847981e+00	-1.7931649e-01
-8.0171725e-01	-1.3134766e+00
1.8763109e+00	7.8311476e-02
5.1003794e-01	1.0118363e+00
1.4790195e+00	1.0747669e+00
1.6638412e+00	1.2442985e+00
1.3903849e+00	1.5574725e+00
1.4771831e+00	1.0941509e-01
3.9519279e-01	-1.0558486e+00
-1.1273063e+00	1.2280234e+00
2.2542602e+00	2.2807482e+00
-4.5670766e-01	-7.8266882e-01
-2.6853745e-01	1.3168431e+00
2.1827070e+00	2.6827420e+00
-5.8464376e-01	-7.8266882e-01
2.3378629e+00	1.1147612e+00
1.7769113e-01	-7.1012424e-01
-6.0449250e-01	-7.9822062e-01
-4.6399874e-02	-1.3134766e+00
2.2321469e+00	2.7967004e-01
-7.4490622e-01	-1.0558486e+00
7.8155567e-02	-3.0813048e-01
-4.7144988e-01	-4.5249627e-01
-8.1419487e-01	-1.1846626e+00
1.8182768e+00	1.7343887e+00
-4.6407877e-01	-6.6940664e-01
8.1425654e-02	2.9522184e-01
-1.8282315e-01	-1.4733942e+00
-3.2600422e-01	-5.4059265e-01
-8.6589938e-01	-7.9822062e-01
1.9520070e-01	-5.2504085e-01
-3.4308561e-01	-1.3859889e-01
7.8902897e-01	1.2035809e+00
-1.3615058e-01	-4.5249627e-01
1.4032907e+00	1.3323949e+00
1.3494608e+00	1.8943063e+00
1.2523103e+00	-9.4258642e-01
-1.2217353e+00	1.6366783e+00
-6.0449250e-01	6.4094619e-01
-1.1847730e+00	-5.2504085e-01
2.4690520e-01	-7.1012424e-01
-4.4084937e-01	1.5744711e+00
3.9407672e-01	-7.2567605e-01
-5.9490819e-02	-1.0558486e+00
-1.1467268e+00	-1.0558486e+00
-6.8072409e-01	-1.2304708e-01
-5.9490819e-02	-1.1846626e+00
7.8964229e-01	-1.0558486e+00
-4.5670766e-01	-9.1148280e-01
1.7370133e+00	7.1276741e-01
-4.6407877e-01	2.1674860e+00
-1.9756537e-01	1.2998446e+00
-6.7838491e-01	2.3822908e-01
2.0121434e-02	-6.6940664e-01
-8.3465693e-01	-1.0402968e+00
3.1328731e-01	7.4459438e-01
-8.6589938e-01	-1.7931649e-01
-1.8048398e-01	-1.1846626e+00
-2.6979306e-02	1.6055747e+00
1.1634258e-02	9.1340262e-01
-4.5670766e-01	-6.3830302e-01
-4.7378905e-01	1.6640786e-01
5.2539348e-01	1.1569255e+00
-6.0683167e-01	-1.0714004e+00
1.3164925e+00	-6.6940664e-01
2.4759375e+00	2.4251140e+00
6.6120344e-01	-2.5113771e-01
6.9475644e-01	1.3323949e+00
-1.3338324e-01	-8.3893823e-01
-6.1420278e-01	-4.5249627e-01
-6.1420278e-01	-1.2232373e-01
-3.3337533e-01	-9.0496758e-02
1.2647134e+00	1.7499405e+00
-1.2367295e-01	-8.3893823e-01
-5.7493348e-01	-1.0558486e+00
-6.3339578e-01	4.5586280e-01
2.3946739e+00	4.3958764e-01
-2.4362462e-01	-5.2431749e-01
5.2496532e-01	-5.2431749e-01
8.5318247e-01	-1.4733942e+00
-7.4490622e-01	-4.3694447e-01
2.3873028e+00	-1.0677192e-01
-4.7378905e-01	-7.9822062e-01
-2.5211180e-01	9.3863283e-02
2.3719492e-01	9.3040114e-01
2.4614631e-02	1.6640786e-01
-1.3338324e-01	8.0158715e-01
-7.3519594e-01	-1.1846626e+00
-1.1292118e-01	1.6929477e+00
3.5711796e-01	-1.1846626e+00
-3.4308561e-01	-1.1846626e+00
-4.5160114e-01	-1.1846626e+00
-1.1864102e-01	5.1140885e-01
1.0356650e+00	5.1140885e-01
-2.6919319e-01	-5.8131026e-01
1.0845986e+00	-6.6940664e-01
-4.6407877e-01	-5.2504085e-01
3.2590414e-01	1.6640786e-01
-1.2877947e-01	-1.3445802e+00
6.3337028e-01	-2.3630926e-01
2.4611952e+00	-2.3558591e-01
-6.2391307e-01	-3.6512325e-01
9.9362483e-01	7.8311476e-02
1.5018293e-01	4.2403583e-01
2.4611952e+00	2.2963000e+00
-6.0449250e-01	-9.1148280e-01
-1.3171599e+00	1.6211265e+00
-3.4308561e-01	-1.0558486e+00
2.3122943e+00	1.4767607e+00
1.2573423e+00	2.1674860e+00
1.9723167e+00	6.5722136e-01
-5.1351868e-01	-1.0558486e+00
-4.1293359e-02	1.6055747e+00
8.6353471e-01	1.1717539e+00
-5.5002065e-01	1.6055747e+00
2.4611952e+00	-5.2504085e-01
6.9252047e-01	5.6840162e-01
3.0943606e-01	-3.0813048e-01
-4.7378905e-01	-1.1846626e+00
-7.8966779e-01	-9.2703461e-01
4.2640661e-01	3.0129145e+00
3.1576569e-01	-1.2232373e-01
3.1507779e-01	1.9823483e-01
1.4401600e-02	-1.0714004e+00
-6.0449250e-01	9.3863283e-02
7.6638426e-01	-1.0677192e-01
1.3312347e+00	-5.6575845e-01
-4.7378905e-01	-9.6775221e-01
9.9359620e-01	-1.0677192e-01
-8.7560966e-01	-2.2075745e-01
1.4790195e+00	-8.1377243e-01
2.4647704e-01	-5.2504085e-01
2.4647704e-01	-5.8131026e-01
-7.4490622e-01	-6.6940664e-01
3.7484130e-01	-1.0677192e-01
5.8001449e-01	-2.3558591e-01
-5.7996541e-01	-8.5449004e-01
1.0084622e-01	-1.0714004e+00
2.4924438e-01	1.4767607e+00
-9.2271040e-01	-7.9822062e-01
-8.8531995e-01	3.6704306e-01
-1.0534138e+00	-1.0714004e+00
-1.0063131e+00	-1.4733942e+00
-4.4702649e-02	-1.2232373e-01
-5.7770082e-01	-8.3893823e-01
-5.4887050e-02	4.3958764e-01
-3.9989664e-01	2.2267727e-01
-8.8531995e-01	2.2267727e-01
-5.4031036e-01	1.0592151e+00
-2.3729500e-01	3.8259487e-01
-6.0683167e-01	-4.5249627e-01
-3.4308561e-01	-2.5113771e-01
-1.2140836e-01	9.2373996e-01
-4.7378905e-01	-1.9486830e-01
-1.7088099e+00	-5.0502509e-02
-1.1199352e+00	-5.2431749e-01
-8.7057773e-01	-4.5249627e-01
-1.0728344e+00	-5.2431749e-01
-1.4128121e+00	-8.1377243e-01
6.3632277e-01	8.1713896e-01
-1.4081337e+00	-6.6940664e-01
-6.0449250e-01	1.6640786e-01
-4.2772980e-01	-2.1042011e-01
1.3312347e+00	-1.6376469e-01
-2.4211965e-02	1.4923125e+00
-1.0063131e+00	5.4395918e-01
-8.8409684e-01	-5.8131026e-01
9.6088409e-01	-8.1377243e-01
-1.2650272e+00	-1.1846626e+00
-1.6382981e+00	-1.7931649e-01
1.5153360e+00	-4.5249627e-01
-8.1254360e-01	2.0075684e+00
-1.2932886e+00	-6.6940664e-01
-1.2580097e+00	-8.7004184e-01
-4.7378905e-01	-9.2703461e-01
-9.9660282e-01	-1.0558486e+00
-5.0841217e-01	-7.1012424e-01
-1.4007626e+00	6.0022859e-01
-1.8681360e-01	-9.6775221e-01
-7.2782483e-01	7.1276741e-01
-5.8741110e-01	1.3323949e+00
-1.3086727e+00	-1.2002144e+00
-8.5618910e-01	-1.3134766e+00
1.1340099e+00	-6.5313148e-01
-3.8281524e-01	-1.3290284e+00
-9.9660282e-01	-1.4578424e+00
-3.1855853e-01	-9.2703461e-01
5.6732308e-01	6.5722136e-01
1.9928533e+00	-1.0714004e+00
-9.9660282e-01	-5.0502509e-02
-1.2198243e+00	-1.1846626e+00
-8.8999830e-01	-1.0558486e+00
-4.5670766e-01	-2.9257867e-01
9.2196837e-01	8.0158715e-01
-1.1273063e+00	1.2191327e+00
-9.9660282e-01	-1.3290284e+00
-1.3991113e+00	-6.6940664e-01
-6.1420278e-01	1.5085605e-01
-4.0960692e-01	-2.5186107e-01
2.2939564e-01	1.6640786e-01
1.0649148e-01	2.2042065e-02
5.9468213e-01	1.3634985e+00
-2.1191177e+00	-6.5385483e-01
-1.9288702e-01	1.1717539e+00
-1.2774303e+00	-1.4578424e+00
-5.4031036e-01	5.7669020e-03
-8.8531995e-01	1.2998446e+00
2.4685663e+00	9.4586639e-02
1.6740774e-02	1.0436633e+00
-7.5227733e-01	-7.9822062e-01
2.5496421e-01	4.7141460e-01
2.0473252e+00	-6.6054317e-02
2.4916980e-01	-5.0502509e-02
1.8819240e+00	1.5085605e-01
7.0489489e-01	-1.0677192e-01
9.0445881e-01	-5.8131026e-01
-4.7378905e-01	1.9823483e-01
-2.6451485e-01	-5.9686207e-01
-1.2291064e+00	-1.7931649e-01
-6.1420278e-01	-1.7931649e-01
2.0843620e+00	1.2598503e+00
1.8171607e+00	-8.3893823e-01
-1.6462569e-01	4.3958764e-01
-4.7378905e-01	-1.4578424e+00
-1.3615058e-01	2.5450424e-01
-6.7838491e-01	-7.2567605e-01
1.2720845e+00	2.0386721e+00
-4.4465820e-01	1.0592151e+00
-4.7378905e-01	3.6776642e-01
-4.5670766e-01	-5.9686207e-01
1.5252210e-01	-7.9822062e-01
-3.1629393e-01	1.5493053e+00
3.5991393e-01	-1.2002144e+00
-1.0728344e+00	-1.0714004e+00
-3.3103615e-01	1.6211265e+00
1.2152735e+00	5.5284981e-01
2.1718806e+00	8.7340837e-01
2.5942379e+00	1.2857395e+00
-5.7770082e-01	-1.1846626e+00
6.8738533e-01	4.2403583e-01
-6.8575602e-01	-3.2368229e-01
-3.0043565e-01	-1.7859314e-01
2.3946739e+00	1.4767607e+00
-3.9479012e-01	-1.9486830e-01
-4.5670766e-01	-8.5449004e-01
2.7492544e-02	-5.8131026e-01
2.1877389e+00	5.7669020e-03
-3.2600422e-01	-6.6940664e-01
-5.8230459e-01	4.3958764e-01
5.6980146e-01	-1.0677192e-01
8.7090582e-01	-1.0714004e+00
3.4974685e-01	1.5648571e+00
-3.1855853e-01	-5.2504085e-01
-5.3797119e-01	-3.2368229e-01
-8.0171725e-01	2.2042065e-02
2.4685663e+00	1.4456571e+00
8.4998696e-01	-1.7931649e-01
3.1482994e-02	9.3863283e-02
4.5200381e-01	-1.3445802e+00
-4.7378905e-01	-9.2703461e-01
2.5129743e+00	1.6211265e+00
-3.4074644e-01	3.0129145e+00
-4.9532122e-01	-6.5313148e-01
-9.9495155e-01	-1.2564838e+00
2.0399541e+00	3.1077365e-01
3.0605540e-01	1.6640786e-01
-3.9989664e-01	-9.1148280e-01
-6.0449250e-01	-1.0714004e+00
-4.5670766e-01	8.5785656e-01
2.1161856e+00	1.8943063e+00
-4.7378905e-01	2.7967004e-01
-2.4977263e-01	-3.2368229e-01
1.4698120e+00	-7.1012424e-01
-1.9296160e-01	-9.4258642e-01
3.0120683e-02	2.5132104e+00
-2.7188596e-01	1.0592151e+00
1.7239947e-01	-1.7310221e+00
-4.7144988e-01	1.1873058e+00
1.0954250e+00	1.2191327e+00
-3.4308561e-01	3.3593945e-01
-3.4308561e-01	-2.3630926e-01
-7.9200696e-01	-1.6022082e+00
-6.8575602e-01	7.3793321e-01
8.8981917e-02	-9.2703461e-01
-2.6919319e-01	-1.0558486e+00
-9.9298861e-02	-3.2368229e-01
1.4401600e-02	-7.8266882e-01
-7.3519594e-01	-6.5385483e-01
3.1914635e-01	-1.6376469e-01
7.6864886e-01	-5.0876568e-01
9.6084167e-01	-5.8131026e-01
-4.7378905e-01	-9.1148280e-01
1.4059966e+00	-3.7995170e-01
3.4003657e-01	2.8781627e+00
6.3100247e-01	-1.0677192e-01
-6.0449250e-01	-1.1846626e+00
-6.1420278e-01	-9.1148280e-01
-2.0267189e-01	-3.9622686e-01
8.6587388e-01	2.3777352e+00
2.2542602e+00	3.8404158e-01
-8.8298077e-01	-9.1148280e-01
1.4701605e-01	-1.7310221e+00
-6.0449250e-01	-5.2504085e-01
-8.6823855e-01	1.6211265e+00
1.5455408e+00	9.3863283e-02
1.8700559e+00	1.4612089e+00
-1.2774303e+00	-6.9457244e-01
1.5316405e-01	1.2442985e+00
-1.8048398e-01	1.2761255e+00
-1.3338324e-01	-1.3290284e+00
-1.5979874e+00	-8.2932424e-01
-7.5461651e-01	-5.4059265e-01
1.9166217e+00	1.0747669e+00
-9.9660282e-01	-7.9822062e-01
7.6864886e-01	-6.6054317e-02
-3.2089770e-01	-2.5113771e-01
-1.0063131e+00	6.7277316e-01
-5.4031036e-01	1.3168431e+00
-1.0063131e+00	-4.5249627e-01
-4.7378905e-01	-7.4122786e-01
8.0140338e-01	1.3323949e+00
-6.2391307e-01	-6.5385483e-01
-8.7560966e-01	1.1310363e+00
4.5150106e-01	8.7340837e-01
7.1279738e-01	-3.0813048e-01
1.0334329e+00	-1.2304708e-01
-6.9991708e-01	-1.4578424e+00
2.4611952e+00	1.8787545e+00
-4.7378905e-01	-1.0558486e+00
-1.1603205e+00	1.3323949e+00
1.6046910e+00	2.2267727e-01
7.1463380e-01	2.0386721e+00
7.5667398e-01	-4.6804808e-01
-6.0449250e-01	-1.3290284e+00
4.6110078e-01	-1.1276698e+00
-1.6739303e-01	-1.4733942e+00
-1.3104406e-01	4.3958764e-01
-8.5618910e-01	-1.2002144e+00
-9.9660282e-01	-7.2567605e-01
-3.3571450e-01	-3.3923409e-01
-5.3797119e-01	-9.2703461e-01
-1.1273063e+00	-1.0714004e+00
-1.1273063e+00	-7.8266882e-01
-3.9018635e-01	7.5348502e-01
-1.0631241e+00	1.3151430e-02
-5.7536164e-01	-5.0502509e-02
-7.7215823e-01	1.1154845e+00
-5.2088979e-01	1.6211265e+00
-3.7033762e-01	7.5348502e-01
-5.9478221e-01	-1.1846626e+00
-1.0778664e+00	-5.9686207e-01
-9.9660282e-01	-9.9885583e-01
-5.9712139e-01	8.9857417e-01
-7.3519594e-01	-8.1377243e-01
-7.3519594e-01	-2.3558591e-01
2.2542602e+00	3.5221461e-01
-8.6589938e-01	9.3040114e-01
-1.1273063e+00	-5.2504085e-01
1.3896645e+00	-7.8266882e-01
-1.1421231e+00	-9.1148280e-01
-1.3910523e+00	-1.2564838e+00
-1.3245310e+00	-6.6940664e-01
-8.0908836e-01	-2.4003771e-03
-1.0063131e+00	-8.5449004e-01
-4.5160114e-01	-1.2002144e+00
2.0399541e+00	1.7810441e+00
-1.0631241e+00	9.4595294e-01
-9.7952143e-01	1.6640786e-01
-9.7952143e-01	-2.5186107e-01
-7.3753511e-01	-3.2368229e-01
-8.0171725e-01	8.1713896e-01
-8.0171725e-01	2.2042065e-02
6.2597054e-01	1.0747669e+00
-1.0631241e+00	-1.0558486e+00
-9.4213097e-01	-1.2002144e+00
-1.2644029e-01	-8.3893823e-01
-8.0171725e-01	-9.2703461e-01
-1.1023934e+00	2.2267727e-01
-1.0160234e+00	8.1047778e-01
6.4922856e-01	1.9098581e+00
-8.2728582e-01	-1.4578424e+00
1.1500728e-01	1.0681058e+00
-1.9296160e-01	2.1519342e+00
-3.8281524e-01	-5.8131026e-01
-1.1292118e-01	-5.8131026e-01
-6.5393241e-01	-1.1846626e+00
2.5888008e-01	-3.0813048e-01
-6.0449250e-01	-5.8131026e-01
7.8852622e-01	6.2467103e-01
-6.6462392e-02	-1.0558486e+00
-3.1352659e-01	1.6055747e+00
2.0349221e+00	-5.0502509e-02
1.3791304e+00	2.9522184e-01
2.1877389e+00	1.1154845e+00
-8.7794884e-01	-7.8194546e-01
-1.9019426e-01	-4.1177867e-01
2.0991043e+00	2.1674860e+00
-1.6462569e-01	-6.6054317e-02
-2.1004300e-01	-3.0813048e-01
-2.1004300e-01	-1.4578424e+00
-6.0449250e-01	6.0984258e-01
-9.9894200e-01	-1.4733942e+00
1.9079948e-02	-5.0948904e-01
6.4811250e-01	1.2035809e+00
-7.7492557e-01	6.2539439e-01
2.6675394e-01	-4.8359989e-01
-7.4490622e-01	-9.1148280e-01
-4.6641794e-01	1.9098581e+00
-4.7378905e-01	-6.9457244e-01
-6.0683167e-01	3.7593872e-02
2.2183938e-01	-1.2232373e-01
-4.7378905e-01	-1.1846626e+00
1.1363491e+00	3.1149701e-01
4.3380635e-01	6.9721561e-01
-8.3295970e-01	4.3958764e-01
-6.0449250e-01	1.2191327e+00
-6.0449250e-01	1.3479467e+00
-6.0449250e-01	8.0158715e-01
-4.7378905e-01	-1.7931649e-01
-6.0449250e-01	-3.2368229e-01
-6.0449250e-01	-6.6940664e-01
9.3400533e-02	-9.8330402e-01
-5.2322897e-01	-1.9486830e-01
-2.6919319e-01	-1.3134766e+00
8.1470811e-01	2.9522184e-01
-6.1186361e-01	-5.0502509e-02
5.8159119e-01	-1.7931649e-01
1.9707400e+00	1.2035809e+00
-2.0267189e-01	9.3863283e-02
-2.6919319e-01	-1.4578424e+00
1.6778631e+00	-2.1042011e-01
-6.0449250e-01	-7.8266882e-01
-5.8230459e-01	1.3479467e+00
-7.4490622e-01	1.0941509e-01
-8.7560966e-01	1.3479467e+00
2.6113192e+00	1.4456571e+00
1.7370133e+00	2.0075684e+00
1.5046167e+00	1.3323949e+00
2.0917331e+00	-5.2431749e-01
9.9125702e-01	-3.9622686e-01
-8.6589938e-01	-1.4733942e+00
-5.2073759e-02	1.9764648e+00
-2.0033271e-01	-5.9686207e-01
-7.3519594e-01	6.8166380e-01
4.1193278e-02	-1.0869522e+00
1.9757719e+00	2.4251140e+00
-3.9479012e-01	-1.0869522e+00
-4.7378905e-01	-1.4578424e+00
-4.7378905e-01	-4.5249627e-01
-1.5114999e-02	-3.2368229e-01
2.1904341e-01	2.9522184e-01
1.9660616e+00	-2.5113771e-01
8.2872997e-01	7.5420837e-01
-5.1578328e-01	-1.0558486e+00
-3.2366504e-01	7.8311476e-02
-4.8853127e-01	7.4459438e-01
-5.3797119e-01	-1.1846626e+00
-6.0449250e-01	-1.3290284e+00
2.3873028e+00	8.9929752e-01
1.8626848e+00	2.0386721e+00
-5.1351868e-01	1.2280234e+00
-1.2035379e+00	-2.6741288e-01
1.6330250e-01	-3.0813048e-01
-9.9660282e-01	-6.5385483e-01
1.3328316e-01	-1.2002144e+00
-3.1629393e-01	6.7277316e-01
-1.9530078e-01	-1.4733942e+00
2.3207815e+00	1.4301053e+00
-2.4700528e-01	7.8311476e-02
-1.2877947e-01	-2.6741288e-01
-9.1803206e-01	-3.0813048e-01
-4.5835894e-01	6.3500838e-01
-2.6685402e-01	-4.1177867e-01
-3.3337533e-01	-3.8067505e-01
1.3730576e-01	-3.9550351e-01
1.7564338e+00	-6.5385483e-01
-6.0449250e-01	-9.6775221e-01
2.2133663e-01	1.5900229e+00
-3.4074644e-01	-2.3630926e-01
2.0364192e-01	5.6840162e-01
-4.0070250e-02	-1.6022082e+00
-5.3060008e-01	1.6640786e-01
3.4974685e-01	-6.6940664e-01
2.1235568e+00	-5.0502509e-02
-4.5670766e-01	-1.1846626e+00
-3.3571450e-01	-1.2002144e+00
-4.5436849e-01	-1.3787554e-01
8.9410083e-02	-6.6054317e-02
-7.3519594e-01	-7.9822062e-01
2.2321469e+00	4.2403583e-01
2.3207815e+00	9.4001512e-01
-6.0449250e-01	7.5348502e-01
-5.9478221e-01	-9.1148280e-01
-6.0215332e-01	-9.4258642e-01
-5.1351868e-01	4.2403583e-01
-3.1751704e-01	-1.1846626e+00
-1.7311287e-01	7.0682960e-01
-6.0449250e-01	-9.8330402e-01
7.2431546e-01	4.0848402e-01
5.3276459e-01	7.7048354e-01
-4.6407877e-01	1.6713121e-01
3.6459228e-01	-1.0558486e+00
1.0372414e-01	1.7499405e+00
-4.2409424e-02	1.2035809e+00
-1.0540696e+00	2.2082036e+00
2.1877389e+00	1.8787545e+00
-3.4308561e-01	-1.1276698e+00
-1.1292118e-01	-6.5385483e-01
-7.5461651e-01	2.6339487e-01
-4.6407877e-01	4.3958764e-01
9.6360901e-01	4.9585705e-01
-4.5436849e-01	-5.6575845e-01
1.3483161e+00	-5.0502509e-02
-1.9019426e-01	-6.6940664e-01
1.9092506e+00	6.4166955e-01
8.5225156e-01	-5.9686207e-01
1.3964494e-01	1.3479467e+00
-4.7378905e-01	-1.1846626e+00
-7.3519594e-01	-9.1148280e-01
7.3221794e-01	1.8787545e+00
-4.9780534e-02	-1.0558486e+00
-4.7378905e-01	-1.1846626e+00
-3.4308561e-01	-4.5249627e-01
-1.0728344e+00	-5.8131026e-01
7.6404509e-01	3.8404158e-01
7.3551798e-02	1.6055747e+00
-7.1811454e-01	1.6055747e+00
-3.8004790e-01	9.3863283e-02
-1.1370165e+00	-1.7931649e-01
-1.6718798e+00	-1.2002144e+00
1.0260618e+00	-1.9486830e-01
-2.6685402e-01	1.0747669e+00
-1.1906918e-01	1.6211265e+00
-1.2109090e+00	1.6640786e-01
-6.0449250e-01	7.8458863e-01
-6.8973530e-02	1.0747669e+00
-1.1296454e+00	-1.0869522e+00
-8.0171725e-01	-1.0677192e-01
7.4653553e-01	-1.0714004e+00
-7.0103315e-01	4.7141460e-01
-6.7838491e-01	-7.1012424e-01
1.4032907e+00	-9.8330402e-01
-4.9277788e-02	-7.2567605e-01
4.3895882e-01	-5.0948904e-01
-4.5436849e-01	7.2904258e-01
8.5225156e-01	5.5284981e-01
-9.9660282e-01	-3.4950702e-02
-5.9490819e-02	9.3863283e-02
-6.0449250e-01	-1.0558486e+00
-4.7378905e-01	6.8166380e-01
-1.9608196e-02	1.5085605e-01
-5.3060008e-01	-1.8675540e-02
7.3344458e-01	2.6411823e-01
-2.4362462e-01	3.2704881e-01
-8.6589938e-01	-1.0869522e+00
-4.8561094e-01	9.4595294e-01
-2.5714374e-01	-9.2703461e-01
2.6163512e+00	1.8224850e+00
-1.2035379e+00	5.5284981e-01
-9.9660282e-01	-2.9257867e-01
3.0260016e-01	2.9522184e-01
-8.4881799e-01	1.8632026e+00
-1.8785509e-01	-5.8131026e-01
3.2599059e-02	7.8311476e-02
-7.4490622e-01	6.0022859e-01
-4.6641794e-01	1.6640786e-01
7.4054545e-02	-1.9486830e-01
-6.0449250e-01	2.2042065e-02
-9.9660282e-01	2.2042065e-02
-2.1449377e-01	-3.2368229e-01
-1.9019426e-01	-1.4578424e+00
-1.7476414e-01	-6.8495845e-01
7.8069831e-01	1.3323949e+00
7.8069831e-01	-1.7859314e-01
-2.0267189e-01	1.3168431e+00
-4.7144988e-01	1.6055747e+00
-8.2835593e-01	1.5085605e-01
1.2055632e+00	1.3479467e+00
-9.3242069e-01	-1.0558486e+00
-2.6408668e-01	-6.5385483e-01
-1.8282315e-01	-5.0502509e-02
1.4198693e+00	2.3947338e+00
-3.9479012e-01	2.2042065e-02
-3.1395476e-01	-1.1846626e+00
-9.9660282e-01	-1.6022082e+00
-1.3513227e+00	-1.0714004e+00
-3.4308561e-01	7.1349077e-01
6.9752378e-01	1.2191327e+00
8.3610108e-01	2.2042065e-02
1.1414097e+00	4.5586280e-01
-7.4490622e-01	-9.4258642e-01
-1.2580097e+00	-9.6775221e-01
3.8670561e-01	-9.2703461e-01
1.0425298e+00	6.5649800e-01
1.6704920e+00	1.4923125e+00
1.2744237e+00	1.1013845e-01
-7.4490622e-01	1.3479467e+00
-5.8741110e-01	-1.1846626e+00
-8.8531995e-01	1.8787545e+00
-9.9894200e-01	3.7593872e-02
4.4351664e-01	-9.4258642e-01
1.7932894e+00	1.4204913e+00
9.8119315e-01	2.7967004e-01
-6.0449250e-01	-3.2368229e-01
1.6502836e-01	-3.3923409e-01
-9.3979180e-01	-6.6940664e-01
-1.1370165e+00	-1.1846626e+00
-1.2677200e+00	-1.2564838e+00
-3.9989664e-01	-1.0558486e+00
1.2841626e+00	1.7032850e+00
-7.1811454e-01	-3.2368229e-01
2.2921049e-01	-7.4122786e-01
-5.3060008e-01	8.0158715e-01
-7.0103315e-01	-1.0558486e+00
-5.8741110e-01	-1.0558486e+00
-6.7101380e-01	-6.6054317e-02
-1.2677200e+00	-6.5385483e-01
-1.6718798e+00	-9.1148280e-01
-7.5461651e-01	1.3323949e+00
-1.2580097e+00	-7.8266882e-01
-4.7378905e-01	-4.5249627e-01
1.9660616e+00	1.0747669e+00
-8.6589938e-01	-9.1148280e-01
1.3993748e+00	-1.0677192e-01
1.8206160e+00	8.0158715e-01
1.0651494e+00	-3.4950702e-02
6.3100247e-01	-1.0558486e+00
7.8230147e-02	1.1880291e+00
-6.2391307e-01	-3.4950702e-02
2.4179869e-01	1.0111130e+00
-4.7889557e-01	-1.4578424e+00
9.8622509e-01	1.8787545e+00
-6.1654196e-01	1.3472234e+00
2.4538241e+00	9.7039538e-01
-1.0160234e+00	-6.3830302e-01
1.6999764e+00	5.8467678e-01
1.6859545e+00	1.3323949e+00
7.1234058e-01	-1.7931649e-01
2.4302180e-01	-3.8067505e-01
-9.3979180e-01	-8.1377243e-01
4.3101038e-01	-1.0558486e+00
-7.4490622e-01	-5.2504085e-01
-4.7378905e-01	1.2035809e+00
-3.2600422e-01	-6.5385483e-01
-2.4977263e-01	-1.3290284e+00
1.3977560e+00	5.1213221e-01
2.2870774e-01	-2.5113771e-01
-8.6589938e-01	-5.0876568e-01
-2.6642585e-01	5.7669020e-03
-4.6407877e-01	2.7967275e+00
-8.8531995e-01	1.6055747e+00
1.1634258e-02	4.3958764e-01
1.1779152e+00	8.2602959e-01
2.1138465e+00	1.6211265e+00
7.7929005e-01	1.3479467e+00
7.8852622e-01	-7.4944951e-02
-4.3851020e-01	-7.9822062e-01
-6.2091815e-01	-8.5449004e-01
2.1138465e+00	4.4031099e-01
9.8507049e-02	-3.2368229e-01
1.1453390e+00	1.6055747e+00
5.0769877e-01	-5.8131026e-01
-7.9937807e-01	-1.4578424e+00
-3.4308561e-01	-1.5141118e+00
2.1800192e-01	1.5744711e+00
-7.3519594e-01	-9.2703461e-01
2.1729967e+00	6.7277316e-01
1.9649456e+00	3.0129145e+00
-6.1420278e-01	-6.6940664e-01
-6.0449250e-01	-3.2368229e-01
2.1436506e-01	-4.6804808e-01
-3.9028764e-02	-1.9486830e-01
4.8782140e-01	1.7032850e+00
4.8045029e-01	2.2042065e-02
-6.1420278e-01	-4.5249627e-01
-2.2313394e-01	-9.8330402e-01
-7.4490622e-01	1.6640786e-01
-6.0449250e-01	-2.3630926e-01
2.4179869e-01	-5.9686207e-01
-4.7378905e-01	-1.4578424e+00
-9.7046688e-01	2.9522184e-01
1.0930858e+00	-3.0813048e-01
-5.8507193e-01	-9.2703461e-01
-8.6823855e-01	6.4094619e-01
-9.9660282e-01	-9.2703461e-01
-4.7378905e-01	8.1047778e-01
5.9007836e-01	2.0386721e+00
-4.5160114e-01	-7.8266882e-01
-8.6589938e-01	-1.0558486e+00
-7.7047479e-01	-1.3290284e+00
-4.5436849e-01	-7.2567605e-01
6.9475644e-01	2.1519342e+00
-5.5228524e-01	-1.0558486e+00
1.8319030e+00	1.2035809e+00
4.1626816e-01	-3.7995170e-01
-6.0449250e-01	-7.8266882e-01
2.1803678e+00	1.5648571e+00
5.6918814e-01	-9.2703461e-01
3.1108734e-01	1.2035809e+00
-1.7311287e-01	-1.7931649e-01
1.9079948e-02	7.1349077e-01
-1.4352169e-01	1.2591270e+00
1.0430361e+00	-1.9398895e-02
-1.0659156e-01	3.7593872e-02
5.1003794e-01	-1.0558486e+00
9.1973241e-01	1.7654923e+00
-7.3519594e-01	9.8667055e-01
-6.6130352e-01	1.5085605e-01
-4.6641794e-01	-6.6940664e-01
1.6502836e-01	-6.6940664e-01
1.8182768e+00	2.7967004e-01
7.1463380e-01	2.6420244e+00
-6.0449250e-01	-6.3830302e-01
2.9831718e-02	-7.4122786e-01
-3.3337533e-01	-1.0558486e+00
-9.0117823e-01	-8.3893823e-01
-7.3519594e-01	-7.9822062e-01
2.3919812e+00	9.4586639e-02
-1.1296454e+00	-1.0558486e+00
-3.6689590e-02	-5.2504085e-01
-6.0449250e-01	-5.8131026e-01
-6.0449250e-01	-6.6054317e-02
-3.9755746e-01	-1.3445802e+00
-7.6353185e-01	2.7967004e-01
3.4740768e-01	-1.0558486e+00
-7.1811454e-01	-5.8131026e-01
6.3337028e-01	-7.1012424e-01
2.2468891e+00	6.2539439e-01
-1.3104406e-01	1.6366783e+00
2.6607592e+00	2.2042065e-02
-1.9019426e-01	2.2267727e-01
8.2135886e-01	1.0422166e+00
-5.7151644e-02	-9.6775221e-01
-6.8453292e-01	-3.2368229e-01
1.9854822e+00	4.9658040e-01
-2.6408668e-01	-9.1148280e-01
4.1626816e-01	1.6640786e-01
-5.3797119e-01	-7.8266882e-01
1.7148999e+00	6.9649225e-01
-4.7378905e-01	-4.5249627e-01
-1.9530078e-01	2.2267727e-01
-6.1186361e-01	-7.1012424e-01
-7.3519594e-01	-9.1220114e-02
-1.0044356e-01	9.8594719e-01
-1.0063131e+00	-1.3290284e+00
5.7655925e-01	5.1140885e-01
6.4858661e-01	-1.7931649e-01
-1.0160234e+00	-1.0714004e+00
2.3889214e-01	-5.0502509e-02
-1.4352169e-01	-1.1846626e+00
-5.2549356e-01	-5.2504085e-01
-8.0171725e-01	-9.2703461e-01
-3.0892282e-01	-1.0558486e+00
2.8750653e+00	2.5546514e+00
-1.2601213e-01	-8.7004184e-01
-9.9383548e-01	-7.1012424e-01
1.1238715e+00	2.7967004e-01
1.7977058e-01	-2.6668952e-01
2.0991043e+00	1.8943063e+00
-8.1142753e-01	-3.6439989e-01
-5.3060008e-01	-9.2703461e-01
-5.2549356e-01	-5.8131026e-01
-1.6973221e-01	8.5713321e-01
1.6778631e+00	1.2191327e+00
6.2086402e-01	-5.0502509e-02
-4.5176765e-02	-3.0813048e-01
-6.0215332e-01	4.2403583e-01
4.1392899e-01	-6.3830302e-01
-6.0449250e-01	-9.1148280e-01
2.1433309e+00	2.5132104e+00
-1.3104406e-01	2.0238436e+00
-3.4308561e-01	-9.2703461e-01
-2.7422513e-01	2.5378088e-01
2.8306573e+00	3.3741907e+00
5.0266683e-01	-8.3893823e-01
1.1620176e-01	2.2267727e-01
2.7121851e-01	-9.4258642e-01
-7.3285676e-01	-3.0813048e-01
-2.6919319e-01	-1.1846626e+00
2.3207815e+00	-5.6575845e-01
8.3764829e-02	-1.2002144e+00
-8.6589938e-01	-7.8266882e-01
-6.0215332e-01	1.0999327e+00
-1.9530078e-01	-7.9822062e-01
1.5531807e-01	-8.7004184e-01
-1.0160234e+00	7.1349077e-01
-9.2271040e-01	-5.2431749e-01
-6.4422213e-01	8.9929752e-01
5.4531680e-01	1.0592151e+00
5.4531680e-01	-1.3290284e+00
2.1053593e+00	2.2042065e-02
-4.7378905e-01	-1.1846626e+00
-5.3797119e-01	-7.2567605e-01
-3.8274066e-01	-1.0558486e+00
-6.6867463e-01	-1.3290284e+00
-8.8452501e-01	-8.3893823e-01
-1.4081337e+00	-1.0869522e+00
-3.9989664e-01	-7.9822062e-01
2.3946739e+00	1.2035809e+00
6.8005664e-01	1.3323949e+00
1.7443844e+00	6.5649800e-01
-6.7101380e-01	-1.0714004e+00
-7.9200696e-01	5.2840737e-01
-1.0087172e-01	-9.4258642e-01
-7.8456127e-01	2.2042065e-02
9.4013852e-02	5.2174620e-01
-2.0221515e-02	-7.1012424e-01
-1.0160234e+00	-3.2368229e-01
-4.7378905e-01	-4.6804808e-01
-5.8741110e-01	-6.6940664e-01
-5.4812470e-02	6.6538864e-01
-6.0449250e-01	1.4767607e+00
-3.2089770e-01	-1.4733942e+00
-1.7710332e-01	-5.0948904e-01
-2.7422513e-01	5.5284981e-01
1.3409450e+00	2.4251140e+00
1.8984243e+00	4.8030524e-01
-4.7378905e-01	4.2403583e-01
2.3719492e-01	-4.6804808e-01
1.5300782e+00	-7.8266882e-01
1.8984243e+00	-1.1691108e+00
-4.4423003e-01	-1.0558486e+00
-8.6589938e-01	-2.3630926e-01
-3.1352659e-01	2.1318709e-02
-7.9937807e-01	-1.0558486e+00
-2.5253450e-02	1.5085605e-01
1.7189672e-01	1.6640786e-01
9.3371903e-02	-1.4578424e+00
4.0206115e-01	-6.6054317e-02
2.9522905e-01	-1.2002144e+00
-7.4490622e-01	-7.9822062e-01
4.9753169e-01	5.5284981e-01
-4.7378905e-01	-6.3830302e-01
7.8155567e-02	-1.0714004e+00
-3.4308561e-01	-9.2703461e-01
-3.9479012e-01	-3.9622686e-01
-1.2774303e+00	-1.1846626e+00
-6.0449250e-01	-3.4950702e-02
-3.2366504e-01	1.1303130e+00
-5.6349734e-01	-7.9822062e-01
-6.5159324e-01	7.8603534e-01
-5.7259430e-01	-7.4122786e-01
1.5494988e+00	6.4902574e-03
6.9475644e-01	2.2267727e-01
-4.4933655e-01	-7.8266882e-01
1.3386058e+00	3.7593872e-02
-2.3894628e-01	-3.2368229e-01
-1.4263312e+00	-7.1012424e-01
-2.8795802e-01	1.5085605e-01
-5.3060008e-01	1.3323949e+00
-1.1273063e+00	-1.6022082e+00
-7.3519594e-01	-7.1012424e-01
-7.3519594e-01	-8.3893823e-01
2.2921049e-01	-6.5313148e-01
-4.8349934e-01	-4.6804808e-01
-1.9530078e-01	1.9609130e+00
2.5129743e+00	1.5426441e+00
-1.4081337e+00	-7.8266882e-01
-2.5211180e-01	-7.9822062e-01
2.3207815e+00	1.2035809e+00
1.7801239e+00	-1.0965662e+00
1.6266055e-01	-7.1012424e-01
-6.0449250e-01	1.3479467e+00
-7.3519594e-01	-2.3558591e-01
-1.9019426e-01	-3.7995170e-01
1.9463333e-01	2.5522759e-01
-3.2366504e-01	-7.2567605e-01
-1.1961667e+00	-3.2368229e-01
-6.1420278e-01	-5.4059265e-01
-1.9019426e-01	1.9823483e-01
-6.0449250e-01	-3.9622686e-01
-6.5896435e-01	8.0158715e-01
-1.0631241e+00	-8.3893823e-01
9.3401783e-01	-5.8131026e-01
-5.8741110e-01	-4.5249627e-01
-6.0449250e-01	-5.8131026e-01
-4.0610926e-01	-1.0558486e+00
-9.2271040e-01	-7.9822062e-01
-4.7378905e-01	-5.2504085e-01
-6.0449250e-01	-4.6804808e-01
-7.7324213e-01	2.9522184e-01
-4.7144988e-01	-1.3290284e+00
-5.0380840e-01	-1.0677192e-01
-4.5670766e-01	-1.0677192e-01
9.6781193e-02	-5.8131026e-01
5.8965020e-01	2.7967004e-01
1.3977560e+00	1.1013845e-01
1.3533480e+00	2.7967004e-01
2.7247377e-01	2.2042065e-02
-5.0841217e-01	-5.4059265e-01
2.8836069e-01	1.5900229e+00
-6.0449250e-01	-1.3290284e+00
-8.8531995e-01	-1.4578424e+00
-9.3242069e-01	-1.3290284e+00
-6.1420278e-01	2.3229126e-01
-8.6589938e-01	-1.0677192e-01
-6.0449250e-01	-1.1846626e+00
-6.6861929e-02	-1.0677192e-01
-5.4031036e-01	6.9721561e-01
-6.2258160e-02	-6.6054317e-02
-8.6589938e-01	1.6640786e-01
-9.5288274e-01	-9.2703461e-01
-7.9200696e-01	3.1077365e-01
1.0966516e+00	1.8476508e+00
1.1192677e+00	9.3040114e-01
-9.2271040e-01	-1.0869522e+00
4.7196312e-01	1.4767607e+00
2.3946739e+00	-1.0677192e-01
-6.6130352e-01	1.8123631e-01
-4.7378905e-01	-1.0558486e+00
7.7194757e-01	-1.7931649e-01
2.3402021e+00	-4.9779154e-02
-6.0449250e-01	-1.3134766e+00
-9.7952143e-01	1.7654923e+00
-2.4426657e-01	-7.9822062e-01
-6.5896435e-01	1.3879410e+00
-8.6589938e-01	1.3479467e+00
-7.2548565e-01	-3.2368229e-01
-1.2035379e+00	-3.2368229e-01
2.4538241e+00	2.7397347e+00
-3.4308561e-01	-1.2002144e+00
2.3134104e+00	1.9823483e-01
-5.7673775e-01	-1.5415070e-01
-4.7144988e-01	-1.1846626e+00
-5.4645836e-01	-1.0402968e+00
-5.4031036e-01	2.2970234e+00
-8.4266999e-01	1.6640786e-01
-7.9200696e-01	-2.3630926e-01
-7.2548565e-01	-3.6512325e-01
-3.3337533e-01	-8.3893823e-01
-3.3337533e-01	-9.2703461e-01
-4.7378905e-01	-5.2504085e-01
8.3262082e-02	-5.4059265e-01
-4.4196544e-01	-1.3134766e+00
6.9986295e-01	-7.8266882e-01
-8.3699610e-01	3.5149125e-01
2.2690024e+00	9.4595294e-01
-1.5388372e+00	-1.9486830e-01
-7.5461651e-01	6.5649800e-01
-7.5461651e-01	6.2759669e-02
-7.1074343e-01	-3.6439989e-01
-6.0683167e-01	-9.8330402e-01
-2.2923599e-01	1.6640786e-01
2.3946739e+00	1.0592151e+00
-7.4490622e-01	9.9556118e-01
-1.1370165e+00	4.5586280e-01
-6.2157389e-01	4.6475343e-01
-5.6687447e-01	6.4166955e-01
-7.9703890e-01	-1.4578424e+00
-1.2626881e+00	-8.3893823e-01
-8.6589938e-01	-3.3923409e-01
-9.9660282e-01	-3.2368229e-01
-6.0449250e-01	-1.0558486e+00
-1.1625851e+00	-5.4059265e-01
1.4910690e+00	4.4031099e-01
-1.8196646e+00	-8.3893823e-01
-1.6286624e+00	-1.4578424e+00
-4.1906678e-02	2.5522759e-01
-3.3337533e-01	-1.6376469e-01
-5.1344410e-01	-6.5385483e-01
8.5275431e-01	-1.7931649e-01
-1.3984234e+00	8.2602959e-01
-1.0160234e+00	-8.1377243e-01
3.4740768e-01	1.0273882e+00
1.1054889e+00	2.1052788e+00
-7.3519594e-01	-6.5385483e-01
2.4020450e+00	-3.7995170e-01
1.5374493e+00	1.2569025e-01
-3.4308561e-01	1.7499405e+00
-8.7560966e-01	-9.6775221e-01
-1.6382981e+00	-7.9822062e-01
-6.4598397e-01	-4.5249627e-01
-8.6589938e-01	4.9658040e-01
1.4051271e+00	1.6640786e-01
4.5322692e-01	-1.1846626e+00
1.9479485e-02	8.1713896e-01
-7.9200696e-01	-9.4258642e-01
-6.0449250e-01	-9.2703461e-01
-7.8639770e-01	-4.5249627e-01
-8.1142753e-01	-5.8131026e-01
-1.4081337e+00	-1.8598361e+00
-1.6820182e+00	-2.3630926e-01
-7.4490622e-01	1.8943063e+00
-8.6589938e-01	-1.0714004e+00
-7.3519594e-01	6.7277316e-01
-8.6589938e-01	-1.0558486e+00
-1.1273063e+00	-8.1377243e-01
-7.4490622e-01	-1.1846626e+00
-9.9660282e-01	-5.9686207e-01
1.7432683e+00	-5.0502509e-02
-9.9660282e-01	8.2602959e-01
-1.1273063e+00	-7.9822062e-01
-4.7378905e-01	-4.5249627e-01
-7.3753511e-01	-2.6741288e-01
3.7699533e-01	8.4158140e-01
-5.4936491e-01	-9.2703461e-01
-4.7378905e-01	-6.6940664e-01
-8.6589938e-01	-3.6439989e-01
-4.0492857e-01	-1.2157662e+00
-1.9957854e+00	-5.9686207e-01
-1.0063131e+00	-1.0558486e+00
-5.6587893e-01	2.2042065e-02
-1.8382902e+00	-8.3893823e-01
-7.4490622e-01	4.5586280e-01
-1.1007422e+00	-1.4733942e+00
-3.0780676e-01	7.2904258e-01
-2.7656430e-01	-5.8131026e-01
-1.3984234e+00	-5.8131026e-01
-1.3245310e+00	-1.4578424e+00
-3.9989664e-01	6.2467103e-01
-7.4490622e-01	2.9522184e-01
-7.3753511e-01	-7.2567605e-01
7.1276875e-01	1.0592151e+00
-1.6889612e+00	1.3479467e+00
3.0310291e-01	8.4230475e-01
-3.8975819e-01	-3.2368229e-01
-1.7346645e-01	-3.7995170e-01
1.8995403e+00	-1.0714004e+00
-6.6130352e-01	-1.0677192e-01
-1.5388372e+00	-3.8067505e-01
-8.6589938e-01	-8.3893823e-01
-1.5388372e+00	1.3458089e-01
-4.4588131e-01	-2.6741288e-01
-9.4213097e-01	-1.3290284e+00
-2.1782679e+00	-1.4733942e+00
-1.5388372e+00	2.3843964e+00
-2.8899951e-01	-7.2567605e-01
-4.8349934e-01	7.8311476e-02
-1.9725560e+00	-1.0558486e+00
-9.9660282e-01	-1.9486830e-01
-1.8785509e-01	7.1276741e-01
1.4051271e+00	-6.6940664e-01
-2.9318480e-02	-4.5249627e-01
-2.6358393e-01	5.8395343e-01
-4.8349934e-01	-5.0502509e-02
-6.1420278e-01	-1.0558486e+00
-7.4490622e-01	-1.0558486e+00
1.6933257e+00	-3.6439989e-01
-8.6589938e-01	-1.3134766e+00
-7.7492557e-01	-9.2703461e-01
1.7073475e+00	1.4767607e+00
-9.0562901e-01	-1.2002144e+00
-7.1534720e-01	-4.5249627e-01
-2.9809647e-01	-2.3558591e-01
-1.0063131e+00	-1.6022082e+00
-1.9296160e-01	9.4595294e-01
-6.0449250e-01	-8.1377243e-01
-9.1944032e-01	-1.0677192e-01
-1.0087172e-01	-4.6804808e-01
-3.1014593e-01	-9.2703461e-01
4.2643524e-01	1.9823483e-01
-1.1273063e+00	-2.3558591e-01
-7.3519594e-01	-1.4578424e+00
-1.1292118e-01	-8.7004184e-01
1.8353582e+00	3.2704881e-01
1.7540947e+00	9.3863283e-02
-1.1273063e+00	2.8589347e+00
-4.8349934e-01	-7.8266882e-01
-9.2271040e-01	-2.1042011e-01
-8.0171725e-01	-1.0558486e+00
-7.7492557e-01	-1.1846626e+00
-3.1629393e-01	2.9522184e-01
-3.8281524e-01	1.2496690e-01
-1.8735234e-01	5.6840162e-01
-1.9019426e-01	-1.4578424e+00
-2.0267189e-01	-9.2703461e-01
-4.7378905e-01	-1.1846626e+00
-6.0449250e-01	-4.2733048e-01
-3.0097439e-01	1.4760373e+00
-8.4881799e-01	-7.8266882e-01
-4.7378905e-01	3.2704881e-01
-1.1370165e+00	-5.8131026e-01
-3.0381631e-01	-1.0677192e-01
-1.0439311e+00	-1.4578424e+00
-1.2580097e+00	-9.4258642e-01
-1.0160234e+00	-2.8296468e-01
-1.0063131e+00	-7.9822062e-01
1.1557697e+00	-3.9550351e-01
-5.8230459e-01	-9.2703461e-01
9.9120368e-02	-5.8131026e-01
-1.1467268e+00	6.9721561e-01
-9.9894200e-01	-1.7310221e+00
-7.6931631e-01	1.5085605e-01
-3.9989664e-01	1.8217617e+00
2.5424588e+00	3.1149701e-01
-6.8698356e-02	-9.2703461e-01
-5.4031036e-01	-3.0813048e-01
-7.0395348e-01	-1.0558486e+00
-1.3598099e+00	-1.0677192e-01
-3.9989664e-01	-7.1012424e-01
-7.3519594e-01	1.0747669e+00
-1.2011987e+00	-1.1276698e+00
2.1904341e-01	9.3863283e-02
7.9097274e-01	9.5484358e-01
8.9708770e-01	4.2403583e-01
-3.9755746e-01	1.2191327e+00
2.2395180e+00	1.0747669e+00
2.1729967e+00	2.7552866e+00
-3.0892282e-01	1.0592151e+00
-5.8988072e-02	-7.5084185e-01
5.8390173e-01	7.8603534e-01
3.2252348e-01	-3.0813048e-01
-6.0449250e-01	9.3040114e-01
8.8339968e-02	-1.0749528e-01
8.5601257e-02	-5.0948904e-01
-1.8282315e-01	6.9721561e-01
1.3635610e+00	1.5900229e+00
-5.9981415e-01	7.2904258e-01
-6.5393241e-01	1.9823483e-01
1.0372414e-01	9.3040114e-01
-1.0557530e+00	-1.0558486e+00
2.1803678e+00	2.0386721e+00
-8.5618910e-01	1.1880291e+00
-1.9530078e-01	1.1013845e-01
7.8155567e-02	4.7141460e-01
-4.5436849e-01	-1.3290284e+00
-4.7378905e-01	-5.6575845e-01
8.4998696e-01	-3.0813048e-01
-7.8966779e-01	1.5085605e-01
-1.1121020e-02	1.2346845e+00
-1.1370165e+00	-8.5449004e-01
3.0832000e-01	1.6211265e+00
2.1818659e-02	-1.1846626e+00
-3.4308561e-01	-9.1148280e-01
4.8558544e-01	1.2287467e+00
1.6963213e-01	-1.0677192e-01
3.8497976e-01	7.1276741e-01
-8.6589938e-01	-9.1148280e-01
-6.6867463e-01	6.2759669e-02
1.0282939e+00	9.3040114e-01
-7.4490622e-01	-1.0558486e+00
-6.0449250e-01	-1.0677192e-01
-1.3615058e-01	1.8632026e+00
1.3359130e+00	1.7032850e+00
2.3355237e+00	2.1674860e+00
-1.3298370e-01	-1.1121180e+00
-6.0449250e-01	-3.9622686e-01
-7.2548565e-01	-5.0876568e-01
-6.6861929e-02	-6.5385483e-01
-2.5714374e-01	1.1880291e+00
-8.6589938e-01	9.2967778e-01
3.9702921e-01	-6.5385483e-01
-4.7378905e-01	9.3863283e-02
6.3794541e-01	8.0086379e-01
-9.6769954e-01	1.6055747e+00
-8.0171725e-01	-1.3852978e+00
-7.1811454e-01	-9.1148280e-01
1.4557916e-01	-1.0677192e-01
-4.5670766e-01	3.3741907e+00
1.2744237e+00	1.4138301e+00
-3.0780676e-01	-7.9822062e-01
-1.9530078e-01	-5.9686207e-01
-2.6408668e-01	-7.8266882e-01
9.2707489e-01	2.2042065e-02
-1.9608196e-02	6.7277316e-01
2.3134104e+00	1.6781193e+00
7.8112648e-01	7.2904258e-01
2.1582545e+00	-9.2703461e-01
-6.1420278e-01	1.6640786e-01
8.4815054e-01	1.0592151e+00
-3.7536955e-01	6.5722136e-01
1.3312347e+00	2.2267727e-01
1.2523103e+00	4.5586280e-01
2.4611952e+00	1.0592151e+00
2.8098958e-01	2.2042065e-02
-2.4474069e-01	-5.8131026e-01
-4.5176765e-02	8.6747055e-01
-8.6589938e-01	-7.2567605e-01
-1.0824283e-01	1.0436633e+00
-3.3571450e-01	1.0592151e+00
1.3386058e+00	2.0082918e+00
8.5526677e-02	-4.5249627e-01
7.2434409e-01	1.3012913e+00
3.4740768e-01	-3.2368229e-01
-1.8325132e-01	1.2191327e+00
1.2129343e+00	2.4102856e+00
2.2542602e+00	-5.2504085e-01
-4.7378905e-01	-1.0558486e+00
1.6521351e-01	9.7111874e-01
-5.2547875e-02	-1.1846626e+00
-1.1841173e+00	-5.0876568e-01
1.8319030e+00	9.4595294e-01
-5.7032971e-01	-3.9622686e-01
3.3822168e-02	1.6211265e+00
1.8263683e+00	1.1873058e+00
-4.4699738e-01	9.3040114e-01
2.0121434e-02	2.9522184e-01
-1.3288049e-01	-3.9550351e-01
2.3725606e+00	1.8476508e+00
-8.6823855e-01	1.3161197e+00
-1.2677200e+00	-1.2002144e+00
1.3238636e+00	6.0022859e-01
4.6299794e-02	-1.0714004e+00
-2.5211180e-01	1.7662156e+00
-7.3519594e-01	-7.4122786e-01
-7.3519594e-01	-6.5313148e-01
-8.0171725e-01	4.7141460e-01
-3.6689590e-02	6.2759669e-02
-3.9989664e-01	5.6840162e-01
-8.6589938e-01	-4.5249627e-01
-1.5768834e+00	-1.7931649e-01
7.7378400e-01	1.4612089e+00
-4.9425111e-01	-8.5449004e-01
-7.5573257e-01	-3.7995170e-01
5.7422008e-01	-8.7004184e-01
-4.5670766e-01	-1.2564838e+00
-1.9990454e-01	-1.7931649e-01
-1.2960559e+00	2.2042065e-02
2.2542602e+00	1.2035809e+00
2.3060393e+00	2.3281270e+00
-5.9918985e-02	-8.5449004e-01
3.7188881e-01	-7.1012424e-01
-6.2258160e-02	6.4094619e-01
-7.3285676e-01	1.0747669e+00
-4.0726775e-01	-3.2368229e-01
-6.5393241e-01	-1.7931649e-01
-4.2369340e-01	-1.2157662e+00
-4.7378905e-01	-1.1846626e+00
-1.5598020e+00	1.5013269e-01
1.7035387e+00	2.1052788e+00
5.0769877e-01	1.6640786e-01
-1.3984234e+00	-6.6940664e-01
-3.4308561e-01	1.3323949e+00
-4.6407877e-01	-8.5449004e-01
1.1169285e+00	1.6055747e+00
-4.7378905e-01	-1.1846626e+00
-2.1004300e-01	-1.4578424e+00
-4.9277788e-02	8.2675295e-01
-9.9660282e-01	-4.5249627e-01
-2.6919319e-01	3.2704881e-01
-3.3337533e-01	-1.7931649e-01
-2.0378542e+00	-9.8330402e-01
-3.0892282e-01	2.9522184e-01
-1.7311287e-01	1.8320990e+00
2.4456603e-01	2.1837612e+00
-4.1463886e-01	-3.2368229e-01
1.9092506e+00	2.2244788e+00
1.5363333e+00	3.0483583e-01
-4.7378905e-01	-1.1846626e+00
2.3889214e-01	-3.0813048e-01
1.8109057e+00	-4.5249627e-01
4.3848470e-01	1.5085605e-01
-1.9530078e-01	-5.8131026e-01
-6.6861929e-02	2.9522184e-01
1.1834498e+00	2.0549472e+00
1.7638050e+00	3.8404158e-01
4.4351664e-01	-6.5385483e-01
1.0372414e-01	-3.0813048e-01
-2.5671557e-01	1.8195966e-01
2.2616313e+00	-4.5249627e-01
4.2130010e-01	-1.7931649e-01
-5.4534230e-01	-1.9486830e-01
2.6089801e+00	1.2035809e+00
-2.4700528e-01	-3.9550351e-01
-1.0659156e-01	5.3869034e-02
-1.5741160e+00	-1.4578424e+00
-8.8531995e-01	-5.4059265e-01
-8.3588004e-01	1.0273882e+00
-4.2409424e-02	1.3458089e-01
1.9734327e+00	1.2035809e+00
-4.6641794e-01	1.2035809e+00
-1.5792225e+00	7.8311476e-02
-1.5388372e+00	-4.5249627e-01
-1.2058770e+00	-5.0502509e-02
-1.2626881e+00	-4.5249627e-01
4.4229353e-01	-5.8131026e-01
2.1904341e-01	2.2042065e-02
6.7256500e-01	-1.9486830e-01
-3.7432807e-01	-5.0502509e-02
7.1463380e-01	-3.2368229e-01
9.8622509e-01	-7.1012424e-01
2.2407534e-01	2.2042065e-02
1.4784375e-01	8.1713896e-01
-1.2774303e+00	-5.8131026e-01
1.2767628e+00	9.4595294e-01
-4.0492857e-01	-7.2567605e-01
5.6684897e-01	3.0284663e+00
-1.3439516e+00	3.2704881e-01
